# Supplementary material for: Mutations in the SARS-CoV-2 spike receptor binding domain and their delicate balance between ACE2 affinity and antibody evasion
Source: Protein Cell. 2024 Mar 5;15(6):403–18. doi: 10.1093/procel/pwae007 (PMC11131022; doi:10.1093/procel/pwae007)
Supplement: pwae007_suppl_Supplementary_Files_1 [file pwae007_suppl_supplementary_files_1.xlsx]

## Sheet: full spike-ACE2 affinity
DOI	measurment	Control.Virus	Affinity. Control	Unit.Control.	Variant	Affinity.varaint	Unit.varaint	Δ-log(KD)
10.7554/eLife.70658.	SPR	Wildtype	74.4	nM	Alpha	7	nM	1.02647
10.7554/eLife.70658.	SPR	Wildtype	74.4	nM	Beta	20	nM	0.570543
10.7554/eLife.70658.	SPR	Wildtype	74.4	nM	Gamma	13.5	nM	0.741239
10.1016/S1473-3099(21)00262-0.	MST	Wildtype	402.5	nM	Alpha	203.7	nM	0.295775
10.1016/S1473-3099(21)00262-0.	MST	Wildtype	402.5	nM	Beta	87.6	nM	0.662262
10.1038/s41467-022-28528-w.	BLI	Wildtype(B.1)	87	nM	Delta	41	nM	0.326735
10.1038/s41467-021-26401-w.	SPR	Wildtype	26.34	nM	Alpha	3.64	nM	0.859514
10.1038/s41467-021-26401-w.	SPR	Wildtype	26.34	nM	Beta	8.1	nM	0.512131
10.1038/s41467-021-26401-w.	SPR	Wildtype	26.34	nM	Gamma	5.16	nM	0.707966
10.1126/science.abl9463.	BLI	Wildtype(B.1)	19.6	nM	Gamma	2.4	nM	0.912045
10.1038/s41586-021-04342-0.	BLI	Wildtype(B.1)	0.85	nM	Alpha	0.23	nM	0.567691
10.1038/s41586-021-04342-0.	BLI	Wildtype(B.1)	0.85	nM	Beta	0.3	nM	0.452298
10.3390/biom12121742.	MST	Wildtype	27.5	nM	Alpha	23.1	nM	0.0757207
10.3390/biom12121742.	MST	Wildtype	27.5	nM	Beta	21.5	nM	0.106894
10.3390/biom12121742.	MST	Wildtype	27.5	nM	Omicron	5.5	nM	0.69897
10.1016/j.cell.2021.03.055.	BLI	Wildtype	75.1	nM	Alpha	10.7	nM	0.846256
10.1016/j.cell.2021.02.037.	BLI	Wildtype	75.1	nM	Beta	4	nM	1.27358
10.1016/j.cell.2021.02.033.	BLI	Wildtype	75.1	nM	Gamma	4.8	nM	1.1944
10.1111/all.15002.	BLI	Wildtype	20.5	nM	Beta	10	nM	0.311754
10.1016/j.celrep.2022.110924.	SPR	Wildtype(B.1)	3.01	nM	Omicron	1.07	nM	0.449183
10.1038/s41586-022-04474-x.	BLI	Wildtype	127	nM	Delta	190	nM	-0.17495
10.1038/s41586-022-04474-x.	BLI	Wildtype	127	nM	Omicron	44	nM	0.460351
10.1016/j.cell.2022.01.001.	SPR	Wildtype	24.63	nM	Alpha	5.4	nM	0.659071
10.1016/j.cell.2022.01.001.	SPR	Wildtype	24.63	nM	Beta	13.83	nM	0.250642
10.1016/j.cell.2022.01.001.	SPR	Wildtype	24.63	nM	Gamma	11	nM	0.350072
10.1016/j.cell.2022.01.001.	SPR	Wildtype	24.63	nM	Delta	25.07	nM	-0.00768992
10.1016/j.cell.2022.01.001.	SPR	Wildtype	24.63	nM	Omicron	31.4	nM	-0.105465
10.1016/j.cell.2022.06.023.	SPR	Wildtype	24.4	nM	Alpha	6.7	nM	0.561315
10.1016/j.cell.2022.06.023.	SPR	Wildtype	24.4	nM	Beta	19.7	nM	0.0929236
10.1016/j.cell.2022.06.023.	SPR	Wildtype	24.4	nM	Gamma	16	nM	0.18327
10.1016/j.cell.2022.06.023.	SPR	Wildtype	24.4	nM	Delta	25.1	nM	-0.0122839
10.1016/j.cell.2022.06.023.	SPR	Wildtype	24.4	nM	BA.1	19.5	nM	0.0973552
10.1016/j.cell.2022.06.023.	SPR	Wildtype	24.4	nM	BA.2	10	nM	0.38739
10.1016/j.chom.2022.09.018.	SPR	Wildtype	21.9	nM	Delta	13.5	nM	0.21011
10.1016/j.chom.2022.09.018.	SPR	Wildtype	21.9	nM	BA.1	14.5	nM	0.179076
10.1016/j.chom.2022.09.018.	SPR	Wildtype	21.9	nM	BA.2	10.8	nM	0.30702
10.1038/s41586-022-04980-y.	SPR	Wildtype	21.9	nM	BA.4/5	13.3	nM	0.216592
10.1038/s41586-022-04980-y.	SPR	Wildtype	21.9	nM	BA.2.75	2.2	nM	0.998021
10.1038/s41586-021-04386-2.	SPR	Wildtype	60	nM	Alpha	9.6	nM	0.79588
10.1038/s41586-021-04386-2.	SPR	Wildtype	60	nM	Beta	25.1	nM	0.378478
10.1038/s41586-021-04386-2.	SPR	Wildtype	60	nM	Delta	75	nM	-0.09691
10.1038/s41586-021-04386-2.	SPR	Wildtype	60	nM	Omicron	25.3	nM	0.375031
10.1016/j.chom.2022.09.002.	SPR	Wildtype(B.1)	2.52	nM	BA.2	1.19	nM	0.325854
10.1016/j.chom.2022.09.002.	SPR	Wildtype(B.1)	2.52	nM	BA.4/5	0.4	nM	0.799341
10.1016/j.chom.2022.09.002.	SPR	Wildtype(B.1)	2.52	nM	BA.2.75	0.17	nM	1.17095
10.1016/j.celrep.2022.111903.	SPR	Wildtype	7.3	nM	Alpha	1.5	nM	0.687232
10.1016/j.celrep.2022.111903.	SPR	Wildtype	7.3	nM	BA.1	7.8	nM	-0.0287717
10.1016/j.celrep.2022.111903.	SPR	Wildtype	7.3	nM	BA.2	4	nM	0.261263
10.1016/j.cell.2022.05.014.	SPR	Wildtype	7.3	nM	BA.4/5	2.4	nM	0.483112
10.1016/j.cell.2022.05.014.	SPR	Wildtype	7.3	nM	BA.2.75	0.44	nM	1.21987
10.1101/2023.01.17.523798.	SPR	Wildtype	118	nM	BA.2	32.4	nM	0.561337
10.1101/2023.01.17.523798.	SPR	Wildtype	118	nM	BA.4/5	28.7	nM	0.614
10.1101/2023.01.17.523798.	BLI	Wildtype	101.1	nM	BA.4/5	12.8	nM	0.897541
10.1101/2023.01.17.523798.	BLI	Wildtype	101.1	nM	BA.2.75	26.2	nM	0.58645
10.1101/2023.01.17.523798.	BLI	Wildtype	101.1	nM	XBB.1	88.4	nM	0.0582989
10.1101/2023.01.17.523798.	BLI	Wildtype	101.1	nM	BQ.1.1	13.7	nM	0.868031
10.1016/S1473-3099(23)00010-5.	SPR	Wildtype	21.9	nM	BA.2.75	1.8	nM	1.08517
10.1016/S1473-3099(23)00010-5.	SPR	Wildtype	21.9	nM	BQ.1.1	8.1	nM	0.431959
10.1016/S1473-3099(23)00010-5.	SPR	Wildtype	21.9	nM	XBB.1	19	nM	0.0616905
10.1016/j.cell.2022.12.018.	SPR	Wildtype(B.1)	5.2	nM	BA.4/5	0.61	nM	0.930674
10.1016/j.cell.2022.12.018.	SPR	Wildtype(B.1)	5.2	nM	BQ.1.1	0.56	nM	0.967815
10.1016/j.cell.2022.12.018.	SPR	Wildtype(B.1)	5.2	nM	BA.2	0.95	nM	0.73828
10.1016/j.cell.2022.12.018.	SPR	Wildtype(B.1)	5.2	nM	XBB.1	2.06	nM	0.402136
10.1038/s41586-022-05053-w.	SPR	Wildtype(B.1)	5.2	nM	BA.2	2.21	nM	0.371611
10.1038/s41586-022-05053-w.	SPR	Wildtype(B.1)	5.2	nM	BA.1	2.1	nM	0.393784
10.1038/s41586-022-05053-w.	SPR	Wildtype(B.1)	5.2	nM	BA.4/5	1.66	nM	0.495895
10.1101/2023.01.17.523798.	SPR	Wildtype	118	nM	BA.2	32.4	nM	0.561337
10.1101/2023.01.17.523798.	SPR	Wildtype	118	nM	BA.4/5	28.7	nM	0.614
10.1101/2023.01.17.523798.	SPR	Wildtype	118	nM	BQ.1.1	22.1	nM	0.72749
10.1101/2023.01.17.523798.	SPR	Wildtype	118	nM	XBB.1	93.5	nM	0.10107
10.1016/j.cell.2022.12.018.	SPR	Wildtype(B.1)	5.2	nM	XBB.1	2	nM	0.414973
10.1016/S1473-3099(23)00010-5.	SPR	Wildtype	21.9	nM	XBB.1	19	nM	0.0616905
10.1016/S1473-3099(23)00010-5.	SPR	Wildtype	21.9	nM	XBB.1.5	3.4	nM	0.808965
10.1016/S1473-3099(23)00010-5.	SPR	Wildtype	21.9	nM	BQ.1.1	8.1	nM	0.431959
10.1016/S1473-3099(23)00051-8.	yeast surface display	Wildtype(B.1)	1.7	nM	XBB.1	1	nM	0.230449
10.1016/S1473-3099(23)00051-8.	yeast surface display	Wildtype(B.2)	1.7	nM	XBB.1.5	0.23	nM	0.868721

## Sheet: point mutation-ACE2 affinity
DOI	measurment	Control.Virus	Affinity. Control	Unit.Control.	point mutation	Affinity.varaint	Unit.varaint	Δ-log(KD)
10.7554/eLife.70002.	BLI	Wildtype	17	nM	N501Y	2.23	nM	0.882144
10.7554/eLife.70658.	SPR	Wildtype	74.4	nM	K417N	364	nM	-0.689528
10.7554/eLife.70658.	SPR	Wildtype	74.4	nM	K417T	230	nM	-0.490155
10.7554/eLife.70658.	SPR	Wildtype	74.4	nM	E484K	53.1	nM	0.146478
10.7554/eLife.70658.	SPR	Wildtype	74.4	nM	N501Y	7	nM	1.02647
10.1038/s41586-021-04245-0.	BLI	Wildtype	0.53	nM	N501Y	0.001	nM	2.72428
10.1016/j.chom.2021.06.006.	yeast surface display	Wildtype	2.05	nM	L452R	1.2	nM	0.232573
10.1016/j.chom.2021.06.006.	yeast surface display	Wildtype	2.05	nM	N501Y	0.59	nM	0.540902
10.1016/j.cell.2021.02.033.	BLI	Wildtype	75.1	nM	N501Y	10.7	nM	0.846256
10.1111/all.15002.	BLI	Wildtype	20.5	nM	E484K	19.7	nM	0.0172876
10.1111/all.15002.	BLI	Wildtype	20.5	nM	N501Y	6.2	nM	0.519362
10.1016/j.cell.2021.12.046.	DMS	Wildtype	NA	nM	S373P	NA	nM	-0.337242
10.1016/j.cell.2021.12.046.	DMS	Wildtype	NA	nM	K417N	NA	nM	-0.619789
10.1016/j.cell.2021.12.046.	DMS	Wildtype	NA	nM	K417T	NA	nM	-0.619789
10.1016/j.cell.2021.12.046.	DMS	Wildtype	NA	nM	N440K	NA	nM	0.494155
10.1016/j.cell.2021.12.046.	DMS	Wildtype	NA	nM	G446S	NA	nM	0.00860017
10.1016/j.cell.2021.12.046.	DMS	Wildtype	NA	nM	S477N	NA	nM	0.193125
10.1016/j.cell.2021.12.046.	DMS	Wildtype	NA	nM	T478K	NA	nM	-0.0757207
10.1016/j.cell.2021.12.046.	DMS	Wildtype	NA	nM	E484A	NA	nM	-0.00436481
10.1016/j.cell.2021.12.046.	DMS	Wildtype	NA	nM	Q493R	NA	nM	0.152288
10.1016/j.cell.2021.12.046.	DMS	Wildtype	NA	nM	G496S	NA	nM	-0.275724
10.1016/j.cell.2021.12.046.	DMS	Wildtype	NA	nM	Q498R	NA	nM	-0.376751
10.1016/j.cell.2021.12.046.	DMS	Wildtype	NA	nM	N501Y	NA	nM	0.494155
10.1016/j.cell.2020.08.012.	DMS	Wildtype	NA	nM	F486P	NA	nM	-0.58
10.1016/j.cell.2020.08.012.	DMS	Wildtype	NA	nM	G339D	NA	nM	0.06
10.1016/j.cell.2020.08.012.	DMS	Wildtype	NA	nM	R346T	NA	nM	0.06
10.1016/j.cell.2020.08.012.	DMS	Wildtype	NA	nM	L368I	NA	nM	0.04
10.1016/j.cell.2020.08.012.	DMS	Wildtype	NA	nM	S371F	NA	nM	-0.19
10.1016/j.cell.2020.08.012.	DMS	Wildtype	NA	nM	S373P	NA	nM	-0.08
10.1016/j.cell.2020.08.012.	DMS	Wildtype	NA	nM	S375F	NA	nM	-0.55
10.1016/j.cell.2020.08.012.	DMS	Wildtype	NA	nM	T376A	NA	nM	-0.26
10.1016/j.cell.2020.08.012.	DMS	Wildtype	NA	nM	D405N	NA	nM	-0.1
10.1016/j.cell.2020.08.012.	DMS	Wildtype	NA	nM	R408S	NA	nM	-0.06
10.1016/j.cell.2020.08.012.	DMS	Wildtype	NA	nM	K417N	NA	nM	-0.45
10.1016/j.cell.2020.08.012.	DMS	Wildtype	NA	nM	N440K	NA	nM	0.07
10.1016/j.cell.2020.08.012.	DMS	Wildtype	NA	nM	K444T	NA	nM	-0.03
10.1016/j.cell.2020.08.012.	DMS	Wildtype	NA	nM	V445P	NA	nM	0.03
10.1016/j.cell.2020.08.012.	DMS	Wildtype	NA	nM	G446S	NA	nM	-0.2
10.1016/j.cell.2020.08.012.	DMS	Wildtype	NA	nM	L452R	NA	nM	0.02
10.1016/j.cell.2020.08.012.	DMS	Wildtype	NA	nM	N460K	NA	nM	0.09
10.1016/j.cell.2020.08.012.	DMS	Wildtype	NA	nM	S477N	NA	nM	0.06
10.1016/j.cell.2020.08.012.	DMS	Wildtype	NA	nM	T478K	NA	nM	0.02
10.1016/j.cell.2020.08.012.	DMS	Wildtype	NA	nM	E484K	NA	nM	0.06
10.1016/j.cell.2020.08.012.	DMS	Wildtype	NA	nM	F486V	NA	nM	-0.43
10.1016/j.cell.2020.08.012.	DMS	Wildtype	NA	nM	F490S	NA	nM	0
10.1016/j.cell.2020.08.012.	DMS	Wildtype	NA	nM	Q493R	NA	nM	-0.09
10.1016/j.cell.2020.08.012.	DMS	Wildtype	NA	nM	G496S	NA	nM	-0.63
10.1016/j.cell.2020.08.012.	DMS	Wildtype	NA	nM	Q498R	NA	nM	-0.06
10.1016/j.cell.2020.08.012.	DMS	Wildtype	NA	nM	N501Y	NA	nM	0.24
10.1016/j.cell.2020.08.012.	DMS	Wildtype	NA	nM	Y505H	NA	nM	-0.71
10.1016/j.cell.2020.08.012.	DMS	Wildtype	NA	nM	G339H	NA	nM	0.01
10.1016/j.cell.2020.08.012.	DMS	Wildtype	NA	nM	S371L	NA	nM	-0.14
10.1016/j.cell.2020.08.012.	DMS	Wildtype	NA	nM	K417T	NA	nM	-0.26
10.1016/j.cell.2020.08.012.	DMS	Wildtype	NA	nM	F486S	NA	nM	-0.63
10.1016/j.cell.2020.08.012.	DMS	Wildtype	NA	nM	E484A	NA	nM	-0.07
10.1126/science.abo7896.	DMS	Wildtype	NA	nM	G339D	NA	nM	0.18
10.1126/science.abo7896.	DMS	Wildtype	NA	nM	R346T	NA	nM	0.14
10.1126/science.abo7896.	DMS	Wildtype	NA	nM	L368I	NA	nM	-0.09
10.1126/science.abo7896.	DMS	Wildtype	NA	nM	S371F	NA	nM	-0.27
10.1126/science.abo7896.	DMS	Wildtype	NA	nM	S373P	NA	nM	-0.02
10.1126/science.abo7896.	DMS	Wildtype	NA	nM	S375F	NA	nM	-0.5
10.1126/science.abo7896.	DMS	Wildtype	NA	nM	T376A	NA	nM	-0.37
10.1126/science.abo7896.	DMS	Wildtype	NA	nM	D405N	NA	nM	-0.32
10.1126/science.abo7896.	DMS	Wildtype	NA	nM	R408S	NA	nM	-0.24
10.1126/science.abo7896.	DMS	Wildtype	NA	nM	K417N	NA	nM	-0.69
10.1126/science.abo7896.	DMS	Wildtype	NA	nM	N440K	NA	nM	0.27
10.1126/science.abo7896.	DMS	Wildtype	NA	nM	K444T	NA	nM	-0.32
10.1126/science.abo7896.	DMS	Wildtype	NA	nM	V445P	NA	nM	-0.09
10.1126/science.abo7896.	DMS	Wildtype	NA	nM	G446S	NA	nM	-0.33
10.1126/science.abo7896.	DMS	Wildtype	NA	nM	L452R	NA	nM	0.17
10.1126/science.abo7896.	DMS	Wildtype	NA	nM	N460K	NA	nM	0.35
10.1126/science.abo7896.	DMS	Wildtype	NA	nM	S477N	NA	nM	0.67
10.1126/science.abo7896.	DMS	Wildtype	NA	nM	T478K	NA	nM	0.05
10.1126/science.abo7896.	DMS	Wildtype	NA	nM	E484K	NA	nM	0.24
10.1126/science.abo7896.	DMS	Wildtype	NA	nM	F486V	NA	nM	-1.02
10.1126/science.abo7896.	DMS	Wildtype	NA	nM	F490S	NA	nM	-0.09
10.1126/science.abo7896.	DMS	Wildtype	NA	nM	Q493R	NA	nM	-0.3
10.1126/science.abo7896.	DMS	Wildtype	NA	nM	G496S	NA	nM	-0.92
10.1126/science.abo7896.	DMS	Wildtype	NA	nM	Q498R	NA	nM	-0.27
10.1126/science.abo7896.	DMS	Wildtype	NA	nM	N501Y	NA	nM	1.04
10.1126/science.abo7896.	DMS	Wildtype	NA	nM	Y505H	NA	nM	-1.21
10.1126/science.abo7896.	DMS	Wildtype	NA	nM	G339H	NA	nM	0
10.1126/science.abo7896.	DMS	Wildtype	NA	nM	S371L	NA	nM	-0.28
10.1126/science.abo7896.	DMS	Wildtype	NA	nM	K417T	NA	nM	-0.46
10.1126/science.abo7896.	DMS	Wildtype	NA	nM	E484A	NA	nM	-0.28
10.1126/science.abo7896.	DMS	Wildtype	NA	nM	F486S	NA	nM	-1.14
10.1126/science.abo7896.	DMS	Wildtype	NA	nM	F486P	NA	nM	-0.18

## Sheet: full spike-antibody evasion
DOI	Antibody	IC50.Control	Unit.Control.IC50	Variant	IC50.Variant	Unit.IC50	FoldChange
10.1016/j.chom.2022.09.018.	Etesevimab	32	ng/ml	Omicron/BA.2	10000	ng/ml	312.5
10.1016/j.chom.2022.09.018.	Etesevimab	32	ng/ml	Omicron/BA.4	10000	ng/ml	312.5
10.1016/j.chom.2022.09.018.	Etesevimab	32	ng/ml	BA.2.75	10000	ng/ml	312.5
10.1016/j.chom.2022.09.018.	Bamlanivimab	15	ng/ml	Omicron/BA.2	10000	ng/ml	666.667
10.1016/j.chom.2022.09.018.	Bamlanivimab	15	ng/ml	Omicron/BA.4	10000	ng/ml	666.667
10.1016/j.chom.2022.09.018.	Bamlanivimab	15	ng/ml	BA.2.75	10000	ng/ml	666.667
10.1016/j.chom.2022.09.018.	Bebtelovimab	0.7	ng/ml	Omicron/BA.2	0.9	ng/ml	1.28571
10.1016/j.chom.2022.09.018.	Bebtelovimab	0.7	ng/ml	Omicron/BA.4	0.8	ng/ml	1.14286
10.1016/j.chom.2022.09.018.	Bebtelovimab	0.7	ng/ml	BA.2.75	2.2	ng/ml	3.14286
10.1016/j.chom.2022.09.018.	Casirivimab	5.6	ng/ml	Omicron/BA.2	10000	ng/ml	1785.71
10.1016/j.chom.2022.09.018.	Casirivimab	5.6	ng/ml	Omicron/BA.4	10000	ng/ml	1785.71
10.1016/j.chom.2022.09.018.	Casirivimab	5.6	ng/ml	BA.2.75	278	ng/ml	49.6429
10.1016/j.chom.2022.09.018.	Imdevimab	5.7	ng/ml	Omicron/BA.2	590	ng/ml	103.509
10.1016/j.chom.2022.09.018.	Imdevimab	5.7	ng/ml	Omicron/BA.4	520	ng/ml	91.2281
10.1016/j.chom.2022.09.018.	Imdevimab	5.7	ng/ml	BA.2.75	10000	ng/ml	1754.39
10.1016/j.chom.2022.09.018.	Sotrovimab	74	ng/ml	Omicron/BA.2	852	ng/ml	11.5135
10.1016/j.chom.2022.09.018.	Sotrovimab	74	ng/ml	Omicron/BA.4	1257	ng/ml	16.9865
10.1016/j.chom.2022.09.018.	Sotrovimab	74	ng/ml	BA.2.75	672	ng/ml	9.08108
10.1016/j.chom.2022.09.018.	tixagevimab	1.6	ng/ml	Omicron/BA.2	4312	ng/ml	2695
10.1016/j.chom.2022.09.018.	tixagevimab	1.6	ng/ml	Omicron/BA.4	10000	ng/ml	6250
10.1016/j.chom.2022.09.018.	tixagevimab	1.6	ng/ml	BA.2.75	119	ng/ml	74.375
10.1016/j.chom.2022.09.018.	cilgavimab	2.5	ng/ml	Omicron/BA.2	6.3	ng/ml	2.52
10.1016/j.chom.2022.09.018.	cilgavimab	2.5	ng/ml	Omicron/BA.4	23	ng/ml	9.2
10.1016/j.chom.2022.09.018.	cilgavimab	2.5	ng/ml	BA.2.75	352	ng/ml	140.8
10.1016/j.chom.2022.09.018.	Evusheld (tixagevimab co-packaged with cilgavimab)	2.1	ng/ml	Omicron/BA.2	8.2	ng/ml	3.90476
10.1016/j.chom.2022.09.018.	Evusheld (tixagevimab co-packaged with cilgavimab)	2.1	ng/ml	Omicron/BA.4	40	ng/ml	19.0476
10.1016/j.chom.2022.09.018.	Evusheld (tixagevimab co-packaged with cilgavimab)	2.1	ng/ml	BA.2.75	121	ng/ml	57.619
10.1016/j.chom.2022.09.018.	Bamlanivimab and Etesevimab	20	ng/ml	Omicron/BA.2	10000	ng/ml	500
10.1016/j.chom.2022.09.018.	Bamlanivimab and Etesevimab	20	ng/ml	Omicron/BA.4	10000	ng/ml	500
10.1016/j.chom.2022.09.018.	Bamlanivimab and Etesevimab	20	ng/ml	BA.2.75	10000	ng/ml	500
10.1016/j.chom.2022.09.018.	REGEN-COV (Casirivimab and Imdevimab)	5	ng/ml	Omicron/BA.2	821	ng/ml	164.2
10.1016/j.chom.2022.09.018.	REGEN-COV (Casirivimab and Imdevimab)	5	ng/ml	Omicron/BA.4	709	ng/ml	141.8
10.1016/j.chom.2022.09.018.	REGEN-COV (Casirivimab and Imdevimab)	5	ng/ml	BA.2.75	410	ng/ml	82
10.1016/j.chom.2022.10.003. Epub 2022 Oct 18.	Bamlanivimab	6.7	ng/ml	Omicron/BA.2	2750	ng/ml	410.448
10.1016/j.chom.2022.10.003. Epub 2022 Oct 18.	Bamlanivimab	6.7	ng/ml	Omicron/BA.4	2750	ng/ml	410.448
10.1016/j.chom.2022.10.003. Epub 2022 Oct 18.	Bamlanivimab	6.7	ng/ml	BA.2.75	2750	ng/ml	410.448
10.1016/j.chom.2022.10.003. Epub 2022 Oct 18.	Bebtelovimab	2.4	ng/ml	Omicron/BA.2	1.7	ng/ml	0.708333
10.1016/j.chom.2022.10.003. Epub 2022 Oct 18.	Bebtelovimab	2.4	ng/ml	Omicron/BA.4	1.3	ng/ml	0.541667
10.1016/j.chom.2022.10.003. Epub 2022 Oct 18.	Bebtelovimab	2.4	ng/ml	BA.2.75	34	ng/ml	14.1667
10.1016/j.chom.2022.10.003. Epub 2022 Oct 18.	Casirivimab	3.4	ng/ml	Omicron/BA.2	5042	ng/ml	1482.94
10.1016/j.chom.2022.10.003. Epub 2022 Oct 18.	Casirivimab	3.4	ng/ml	Omicron/BA.4	5042	ng/ml	1482.94
10.1016/j.chom.2022.10.003. Epub 2022 Oct 18.	Casirivimab	3.4	ng/ml	BA.2.75	2303	ng/ml	677.353
10.1016/j.chom.2022.10.003. Epub 2022 Oct 18.	cilgavimab	14	ng/ml	Omicron/BA.2	21	ng/ml	1.5
10.1016/j.chom.2022.10.003. Epub 2022 Oct 18.	cilgavimab	14	ng/ml	Omicron/BA.4	305	ng/ml	21.7857
10.1016/j.chom.2022.10.003. Epub 2022 Oct 18.	cilgavimab	14	ng/ml	BA.2.75	479	ng/ml	34.2143
10.1016/j.chom.2022.10.003. Epub 2022 Oct 18.	Etesevimab	12	ng/ml	Omicron/BA.2	4600	ng/ml	383.333
10.1016/j.chom.2022.10.003. Epub 2022 Oct 18.	Etesevimab	12	ng/ml	Omicron/BA.4	4600	ng/ml	383.333
10.1016/j.chom.2022.10.003. Epub 2022 Oct 18.	Etesevimab	12	ng/ml	BA.2.75	4600	ng/ml	383.333
10.1016/j.chom.2022.10.003. Epub 2022 Oct 18.	Imdevimab	8	ng/ml	Omicron/BA.2	5000	ng/ml	625
10.1016/j.chom.2022.10.003. Epub 2022 Oct 18.	Imdevimab	8	ng/ml	Omicron/BA.4	5000	ng/ml	625
10.1016/j.chom.2022.10.003. Epub 2022 Oct 18.	Imdevimab	8	ng/ml	BA.2.75	5000	ng/ml	625
10.1016/j.chom.2022.10.003. Epub 2022 Oct 18.	Sotrovimab	47	ng/ml	Omicron/BA.2	1213	ng/ml	25.8085
10.1016/j.chom.2022.10.003. Epub 2022 Oct 18.	Sotrovimab	47	ng/ml	Omicron/BA.4	1149	ng/ml	24.4468
10.1016/j.chom.2022.10.003. Epub 2022 Oct 18.	Sotrovimab	47	ng/ml	BA.2.75	240	ng/ml	5.10638
10.1016/j.chom.2022.10.003. Epub 2022 Oct 18.	tixagevimab	1.5	ng/ml	Omicron/BA.2	3815	ng/ml	2543.33
10.1016/j.chom.2022.10.003. Epub 2022 Oct 18.	tixagevimab	1.5	ng/ml	Omicron/BA.4	4375	ng/ml	2916.67
10.1016/j.chom.2022.10.003. Epub 2022 Oct 18.	tixagevimab	1.5	ng/ml	BA.2.75	45	ng/ml	30
10.1016/j.chom.2022.10.003. Epub 2022 Oct 18.	REGEN-COV (Casirivimab and Imdevimab)	3.9	ng/ml	Omicron/BA.2	5000	ng/ml	1282.05
10.1016/j.chom.2022.10.003. Epub 2022 Oct 18.	REGEN-COV (Casirivimab and Imdevimab)	3.9	ng/ml	Omicron/BA.4	5000	ng/ml	1282.05
10.1016/j.chom.2022.10.003. Epub 2022 Oct 18.	REGEN-COV (Casirivimab and Imdevimab)	3.9	ng/ml	BA.2.75	5000	ng/ml	1282.05
10.1016/j.chom.2022.10.003. Epub 2022 Oct 18.	Evusheld (tixagevimab co-packaged with cilgavimab)	4.7	ng/ml	Omicron/BA.2	42	ng/ml	8.93617
10.1016/j.chom.2022.10.003. Epub 2022 Oct 18.	Evusheld (tixagevimab co-packaged with cilgavimab)	4.7	ng/ml	Omicron/BA.4	586	ng/ml	124.681
10.1016/j.chom.2022.10.003. Epub 2022 Oct 18.	Evusheld (tixagevimab co-packaged with cilgavimab)	4.7	ng/ml	BA.2.75	113	ng/ml	24.0426
10.1016/j.chom.2022.10.003. Epub 2022 Oct 18.	Bamlanivimab and Etesevimab	8.3	ng/ml	Omicron/BA.2	4600	ng/ml	554.217
10.1016/j.chom.2022.10.003. Epub 2022 Oct 18.	Bamlanivimab and Etesevimab	8.3	ng/ml	Omicron/BA.4	4600	ng/ml	554.217
10.1016/j.chom.2022.10.003. Epub 2022 Oct 18.	Bamlanivimab and Etesevimab	8.3	ng/ml	BA.2.75	4600	ng/ml	554.217
10.1038/s41586-022-05644-7.	Sotrovimab	79	ng/ml	Omicron/BA.2	852	ng/ml	10.7848
10.1038/s41586-022-05644-7.	Sotrovimab	79	ng/ml	BA.2.75	672	ng/ml	8.50633
10.1038/s41586-022-05644-7.	Sotrovimab	79	ng/ml	Omicron/BA.4	1055	ng/ml	13.3544
10.1038/s41586-022-05644-7.	Sotrovimab	79	ng/ml	BQ.1.1	5581	ng/ml	70.6456
10.1101/2022.11.17.516888.	Bebtelovimab	1.4	ng/ml	Omicron/BA.2	4.5	ng/ml	3.21429
10.1101/2022.11.17.516888.	Bebtelovimab	1.4	ng/ml	Omicron/BA.4	2	ng/ml	1.42857
10.1101/2022.11.17.516888.	Sotrovimab	65	ng/ml	Omicron/BA.2	11519	ng/ml	177.215
10.1101/2022.11.17.516888.	Sotrovimab	65	ng/ml	Omicron/BA.4	1088	ng/ml	16.7385
10.1101/2022.11.17.516888.	Sotrovimab	65	ng/ml	BQ.1.1	7640	ng/ml	117.538
10.1101/2022.11.17.516888.	cilgavimab	2.9	ng/ml	Omicron/BA.2	6.1	ng/ml	2.10345
10.1101/2022.11.17.516888.	cilgavimab	2.9	ng/ml	Omicron/BA.4	11	ng/ml	3.7931
10.1101/2022.11.17.516888.	Evusheld (tixagevimab co-packaged with cilgavimab)	1.3	ng/ml	Omicron/BA.2	24.7	ng/ml	19
10.1101/2022.11.17.516888.	Evusheld (tixagevimab co-packaged with cilgavimab)	1.3	ng/ml	Omicron/BA.4	22.6	ng/ml	17.3846
10.1101/2022.11.17.516888.	Imdevimab	2.1	ng/ml	Omicron/BA.2	1.1	ng/ml	0.52381
10.1101/2022.11.17.516888.	Imdevimab	2.1	ng/ml	Omicron/BA.4	208	ng/ml	99.0476
10.1016/j.cell.2022.12.018.	Bebtelovimab	2	ng/ml	Omicron/BA.4	1	ng/ml	0.5
10.1016/j.cell.2022.12.018.	Bebtelovimab	2	ng/ml	BQ.1.1	10000	ng/ml	5000
10.1016/j.cell.2022.12.018.	Bebtelovimab	2	ng/ml	Omicron/BA.2	1	ng/ml	0.5
10.1016/j.cell.2022.12.018.	Bebtelovimab	2	ng/ml	XBB.1	10000	ng/ml	5000
10.1016/j.cell.2022.12.018.	Sotrovimab	23	ng/ml	Omicron/BA.4	514	ng/ml	22.3478
10.1016/j.cell.2022.12.018.	Sotrovimab	23	ng/ml	BQ.1.1	2140	ng/ml	93.0435
10.1016/j.cell.2022.12.018.	Sotrovimab	23	ng/ml	Omicron/BA.2	833	ng/ml	36.2174
10.1016/j.cell.2022.12.018.	Sotrovimab	23	ng/ml	XBB.1	405	ng/ml	17.6087
10.1016/j.cell.2022.12.018.	Evusheld (tixagevimab co-packaged with cilgavimab)	3	ng/ml	Omicron/BA.4	35	ng/ml	11.6667
10.1016/j.cell.2022.12.018.	Evusheld (tixagevimab co-packaged with cilgavimab)	3	ng/ml	BQ.1.1	10000	ng/ml	3333.33
10.1016/j.cell.2022.12.018.	Evusheld (tixagevimab co-packaged with cilgavimab)	3	ng/ml	Omicron/BA.2	19	ng/ml	6.33333
10.1016/j.cell.2022.12.018.	Evusheld (tixagevimab co-packaged with cilgavimab)	3	ng/ml	XBB.1	10000	ng/ml	3333.33
10.1016/S1473-3099(22)00733-2.	Casirivimab	21	ng/ml	Omicron/BA.1	1890	ng/ml	90
10.1016/S1473-3099(22)00733-2.	Casirivimab	21	ng/ml	Omicron/BA.4	50000	ng/ml	2380.95
10.1016/S1473-3099(22)00733-2.	Casirivimab	21	ng/ml	BQ.1.1	50000	ng/ml	2380.95
10.1016/S1473-3099(22)00733-2.	Imdevimab	19	ng/ml	Omicron/BA.1	50000	ng/ml	2631.58
10.1016/S1473-3099(22)00733-2.	Imdevimab	19	ng/ml	Omicron/BA.4	994	ng/ml	52.3158
10.1016/S1473-3099(22)00733-2.	Imdevimab	19	ng/ml	BQ.1.1	50000	ng/ml	2631.58
10.1016/S1473-3099(22)00733-2.	Bamlanivimab	16	ng/ml	Omicron/BA.1	50000	ng/ml	3125
10.1016/S1473-3099(22)00733-2.	Bamlanivimab	16	ng/ml	Omicron/BA.4	50000	ng/ml	3125
10.1016/S1473-3099(22)00733-2.	Bamlanivimab	16	ng/ml	BQ.1.1	50000	ng/ml	3125
10.1016/S1473-3099(22)00733-2.	Etesevimab	53	ng/ml	Omicron/BA.1	50000	ng/ml	943.396
10.1016/S1473-3099(22)00733-2.	Etesevimab	53	ng/ml	Omicron/BA.4	50000	ng/ml	943.396
10.1016/S1473-3099(22)00733-2.	Etesevimab	53	ng/ml	BQ.1.1	50000	ng/ml	943.396
10.1016/S1473-3099(22)00733-2.	cilgavimab	37	ng/ml	Omicron/BA.1	2658	ng/ml	71.8378
10.1016/S1473-3099(22)00733-2.	cilgavimab	37	ng/ml	Omicron/BA.4	88	ng/ml	2.37838
10.1016/S1473-3099(22)00733-2.	cilgavimab	37	ng/ml	BQ.1.1	50000	ng/ml	1351.35
10.1016/S1473-3099(22)00733-2.	tixagevimab	7	ng/ml	Omicron/BA.1	173	ng/ml	24.7143
10.1016/S1473-3099(22)00733-2.	tixagevimab	7	ng/ml	Omicron/BA.4	10090	ng/ml	1441.43
10.1016/S1473-3099(22)00733-2.	tixagevimab	7	ng/ml	BQ.1.1	50000	ng/ml	7142.86
10.1016/S1473-3099(22)00733-2.	Bebtelovimab	5	ng/ml	Omicron/BA.1	7	ng/ml	1.4
10.1016/S1473-3099(22)00733-2.	Bebtelovimab	5	ng/ml	Omicron/BA.4	6	ng/ml	1.2
10.1016/S1473-3099(22)00733-2.	Bebtelovimab	5	ng/ml	BQ.1.1	50000	ng/ml	10000
10.1016/S1473-3099(22)00733-2.	REGEN-COV (Casirivimab and Imdevimab)	9	ng/ml	Omicron/BA.1	3642	ng/ml	404.667
10.1016/S1473-3099(22)00733-2.	REGEN-COV (Casirivimab and Imdevimab)	9	ng/ml	Omicron/BA.4	2611	ng/ml	290.111
10.1016/S1473-3099(22)00733-2.	REGEN-COV (Casirivimab and Imdevimab)	9	ng/ml	BQ.1.1	50000	ng/ml	5555.56
10.1016/S1473-3099(22)00733-2.	Bamlanivimab and Etesevimab	18	ng/ml	Omicron/BA.1	50000	ng/ml	2777.78
10.1016/S1473-3099(22)00733-2.	Bamlanivimab and Etesevimab	18	ng/ml	Omicron/BA.4	50000	ng/ml	2777.78
10.1016/S1473-3099(22)00733-2.	Bamlanivimab and Etesevimab	18	ng/ml	BQ.1.1	50000	ng/ml	2777.78
10.1016/S1473-3099(22)00733-2.	Evusheld (tixagevimab co-packaged with cilgavimab)	7	ng/ml	Omicron/BA.1	97	ng/ml	13.8571
10.1016/S1473-3099(22)00733-2.	Evusheld (tixagevimab co-packaged with cilgavimab)	7	ng/ml	Omicron/BA.4	155	ng/ml	22.1429
10.1016/S1473-3099(22)00733-2.	Evusheld (tixagevimab co-packaged with cilgavimab)	7	ng/ml	BQ.1.1	50000	ng/ml	7142.86
10.1016/S1473-3099(22)00733-2.	Sotrovimab	157	ng/ml	Omicron/BA.1	833	ng/ml	5.30573
10.1016/S1473-3099(22)00733-2.	Sotrovimab	157	ng/ml	Omicron/BA.4	5554	ng/ml	35.3758
10.1016/S1473-3099(22)00733-2.	Sotrovimab	157	ng/ml	BQ.1.1	50000	ng/ml	318.471
10.1016/S1473-3099(22)00831-3.	Casirivimab	7	ng/ml	XBB.1	50000	ng/ml	7142.86
10.1016/S1473-3099(22)00831-3.	Imdevimab	7	ng/ml	XBB.1	50000	ng/ml	7142.86
10.1016/S1473-3099(22)00831-3.	Bamlanivimab	11	ng/ml	XBB.1	50000	ng/ml	4545.45
10.1016/S1473-3099(22)00831-3.	Etesevimab	20	ng/ml	XBB.1	50000	ng/ml	2500
10.1016/S1473-3099(22)00831-3.	cilgavimab	12	ng/ml	XBB.1	50000	ng/ml	4166.67
10.1016/S1473-3099(22)00831-3.	tixagevimab	3	ng/ml	XBB.1	50000	ng/ml	16666.7
10.1016/S1473-3099(22)00831-3.	Sotrovimab	101	ng/ml	XBB.1	1169	ng/ml	11.5743
10.1016/S1473-3099(22)00831-3.	Bebtelovimab	2	ng/ml	XBB.1	50000	ng/ml	25000
10.1016/S1473-3099(22)00831-3.	REGEN-COV (Casirivimab and Imdevimab)	6	ng/ml	XBB.1	50000	ng/ml	8333.33
10.1016/S1473-3099(22)00831-3.	Bamlanivimab and Etesevimab	11	ng/ml	XBB.1	50000	ng/ml	4545.45
10.1016/S1473-3099(22)00831-3.	Evusheld (tixagevimab co-packaged with cilgavimab)	5	ng/ml	XBB.1	50000	ng/ml	10000
10.1101/2023.01.17.523798.	Sotrovimab	95.6	ng/ml	Omicron/BA.2	1311.8	ng/ml	13.7218
10.1101/2023.01.17.523798.	Sotrovimab	95.6	ng/ml	XBB.1.5	2983.6	ng/ml	31.2092
10.1101/2022.12.15.520606.	Etesevimab	4	ng/ml	Delta	9	ng/ml	2.25
10.1101/2022.12.15.520606.	Etesevimab	4	ng/ml	Omicron/BA.1	2000	ng/ml	500
10.1101/2022.12.15.520606.	Etesevimab	4	ng/ml	Omicron/BA.2	2000	ng/ml	500
10.1101/2022.12.15.520606.	Etesevimab	4	ng/ml	XBB.1	8000	ng/ml	2000
10.1101/2022.12.15.520606.	Etesevimab	4	ng/ml	XBB.1.5	8000	ng/ml	2000
10.1101/2022.12.15.520606.	Etesevimab	4	ng/ml	Omicron/BA.4	10000	ng/ml	2500
10.1101/2022.12.15.520606.	Etesevimab	4	ng/ml	BQ.1.1	8000	ng/ml	2000
10.1101/2022.12.15.520606.	Bamlanivimab	10	ng/ml	Delta	9	ng/ml	0.9
10.1101/2022.12.15.520606.	Bamlanivimab	10	ng/ml	Omicron/BA.1	2000	ng/ml	200
10.1101/2022.12.15.520606.	Bamlanivimab	10	ng/ml	Omicron/BA.2	2000	ng/ml	200
10.1101/2022.12.15.520606.	Bamlanivimab	10	ng/ml	XBB.1	8000	ng/ml	800
10.1101/2022.12.15.520606.	Bamlanivimab	10	ng/ml	XBB.1.5	8000	ng/ml	800
10.1101/2022.12.15.520606.	Bamlanivimab	10	ng/ml	Omicron/BA.4	10000	ng/ml	1000
10.1101/2022.12.15.520606.	Bamlanivimab	10	ng/ml	BQ.1.1	8000	ng/ml	800
10.1101/2022.12.15.520606.	Bebtelovimab	4	ng/ml	Delta	8	ng/ml	2
10.1101/2022.12.15.520606.	Bebtelovimab	4	ng/ml	Omicron/BA.1	5	ng/ml	1.25
10.1101/2022.12.15.520606.	Bebtelovimab	4	ng/ml	Omicron/BA.2	10	ng/ml	2.5
10.1101/2022.12.15.520606.	Bebtelovimab	4	ng/ml	XBB.1	8000	ng/ml	2000
10.1101/2022.12.15.520606.	Bebtelovimab	4	ng/ml	XBB.1.5	8000	ng/ml	2000
10.1101/2022.12.15.520606.	Bebtelovimab	4	ng/ml	Omicron/BA.4	8	ng/ml	2
10.1101/2022.12.15.520606.	Bebtelovimab	4	ng/ml	BQ.1.1	8000	ng/ml	2000
10.1101/2022.12.15.520606.	Imdevimab	8	ng/ml	Delta	28	ng/ml	3.5
10.1101/2022.12.15.520606.	Imdevimab	8	ng/ml	Omicron/BA.1	2000	ng/ml	250
10.1101/2022.12.15.520606.	Imdevimab	8	ng/ml	Omicron/BA.2	865	ng/ml	108.125
10.1101/2022.12.15.520606.	Imdevimab	8	ng/ml	Omicron/BA.4	10000	ng/ml	1250
10.1101/2022.12.15.520606.	Sotrovimab	89	ng/ml	Delta	5780	ng/ml	64.9438
10.1101/2022.12.15.520606.	Sotrovimab	89	ng/ml	Omicron/BA.1	140	ng/ml	1.57303
10.1101/2022.12.15.520606.	Sotrovimab	89	ng/ml	Omicron/BA.2	1070	ng/ml	12.0225
10.1101/2022.12.15.520606.	Sotrovimab	89	ng/ml	XBB.1	1510	ng/ml	16.9663
10.1101/2022.12.15.520606.	Sotrovimab	89	ng/ml	XBB.1.5	296	ng/ml	3.32584
10.1101/2022.12.15.520606.	Sotrovimab	89	ng/ml	Omicron/BA.4	1410	ng/ml	15.8427
10.1101/2022.12.15.520606.	Sotrovimab	89	ng/ml	BQ.1.1	1400	ng/ml	15.7303
10.1016/j.xcrm.2023.100991.	Bamlanivimab	10	ng/ml	Delta	2890	ng/ml	289
10.1016/j.xcrm.2023.100991.	Bamlanivimab	10	ng/ml	Omicron/BA.1	100000	ng/ml	10000
10.1016/j.xcrm.2023.100991.	Bamlanivimab	10	ng/ml	Omicron/BA.2	100000	ng/ml	10000
10.1016/j.xcrm.2023.100991.	Bamlanivimab	10	ng/ml	BA.2.75	100000	ng/ml	10000
10.1016/j.xcrm.2023.100991.	Bamlanivimab	10	ng/ml	Omicron/BA.4	100000	ng/ml	10000
10.1016/j.xcrm.2023.100991.	Bamlanivimab	10	ng/ml	BQ.1.1	100000	ng/ml	10000
10.1016/j.xcrm.2023.100991.	Bamlanivimab	10	ng/ml	XBB.1	100000	ng/ml	10000
10.1016/j.xcrm.2023.100991.	Imdevimab	6	ng/ml	Delta	6	ng/ml	1
10.1016/j.xcrm.2023.100991.	Imdevimab	6	ng/ml	Omicron/BA.1	100000	ng/ml	16666.7
10.1016/j.xcrm.2023.100991.	Imdevimab	6	ng/ml	Omicron/BA.2	673	ng/ml	112.167
10.1016/j.xcrm.2023.100991.	Imdevimab	6	ng/ml	BA.2.75	100000	ng/ml	16666.7
10.1016/j.xcrm.2023.100991.	Imdevimab	6	ng/ml	Omicron/BA.4	595	ng/ml	99.1667
10.1016/j.xcrm.2023.100991.	Imdevimab	6	ng/ml	BQ.1.1	100000	ng/ml	16666.7
10.1016/j.xcrm.2023.100991.	Imdevimab	6	ng/ml	XBB.1	100000	ng/ml	16666.7
10.1016/j.xcrm.2023.100991.	Bebtelovimab	2	ng/ml	Delta	1.7	ng/ml	0.85
10.1016/j.xcrm.2023.100991.	Bebtelovimab	2	ng/ml	Omicron/BA.1	1.8	ng/ml	0.9
10.1016/j.xcrm.2023.100991.	Bebtelovimab	2	ng/ml	Omicron/BA.2	2.1	ng/ml	1.05
10.1016/j.xcrm.2023.100991.	Bebtelovimab	2	ng/ml	BA.2.75	465	ng/ml	232.5
10.1016/j.xcrm.2023.100991.	Bebtelovimab	2	ng/ml	Omicron/BA.4	1.5	ng/ml	0.75
10.1016/j.xcrm.2023.100991.	Bebtelovimab	2	ng/ml	BQ.1.1	100000	ng/ml	50000
10.1016/j.xcrm.2023.100991.	Bebtelovimab	2	ng/ml	XBB.1	100000	ng/ml	50000
10.1016/j.xcrm.2023.100991.	Sotrovimab	21	ng/ml	Delta	16	ng/ml	0.761905
10.1016/j.xcrm.2023.100991.	Sotrovimab	21	ng/ml	Omicron/BA.1	85	ng/ml	4.04762
10.1016/j.xcrm.2023.100991.	Sotrovimab	21	ng/ml	Omicron/BA.2	419	ng/ml	19.9524
10.1016/j.xcrm.2023.100991.	Sotrovimab	21	ng/ml	BA.2.75	465	ng/ml	22.1429
10.1016/j.xcrm.2023.100991.	Sotrovimab	21	ng/ml	Omicron/BA.4	1110	ng/ml	52.8571
10.1016/j.xcrm.2023.100991.	Sotrovimab	21	ng/ml	BQ.1.1	1850	ng/ml	88.0952
10.1016/j.xcrm.2023.100991.	Sotrovimab	21	ng/ml	XBB.1	170	ng/ml	8.09524
10.1101/2021.12.14.21267772	Casirivimab	27	ng/ml	Omicron/BA.1	1000	ng/ml	37
10.1016/j.chom.2022.05.001	Casirivimab	2	ng/ml	Omicron/BA.2	10000	ng/ml	1000
10.1016/j.chom.2022.05.001	Casirivimab	2	ng/ml	Omicron/BA.1	10000	ng/ml	1000
10.1016/j.celrep.2021.109825	Casirivimab	0.7	ng/ml	Delta	0.5	ng/ml	0.7
10.1038/s41423-021-00772-y	Casirivimab	22.8	ng/ml	Delta	11.5	ng/ml	0.5
10.1016/j.chom.2022.04.017	Casirivimab	19.1	ng/ml	Omicron/BA.2	1998	ng/ml	104.3
10.1016/j.chom.2022.04.017	Casirivimab	19.1	ng/ml	Omicron/BA.1	2266	ng/ml	118.3
10.1016/j.celrep.2022.110754	Casirivimab	9.7	ng/ml	Beta	220.6	ng/ml	22.7
10.1093/cid/ciac143	Casirivimab	0.7	ng/ml	Delta	0.05	ng/ml	0.1
10.1093/cid/ciac143	Casirivimab	0.7	ng/ml	Alpha	1.8	ng/ml	2.4
10.1093/cid/ciac143	Casirivimab	0.7	ng/ml	Beta	12541.8	ng/ml	1000
10.1093/cid/ciac143	Casirivimab	0.7	ng/ml	Omicron/BA.1	12307.2	ng/ml	1000
10.1038/s41591-022-01792-5	Casirivimab	0.6	ng/ml	Omicron/BA.2	9000	ng/ml	1000
10.1038/s41591-022-01792-5	Casirivimab	0.6	ng/ml	Omicron/BA.1	9000	ng/ml	1000
10.1038/s41586-021-04386-2	Casirivimab	8.9	ng/ml	Omicron/BA.1	10000	ng/ml	1000
10.1038/s41586-021-04385-3	Casirivimab	5	ng/ml	Delta	3	ng/ml	0.6
10.1038/s41586-021-04385-3	Casirivimab	5	ng/ml	Alpha	7	ng/ml	1.4
10.1038/s41586-021-04385-3	Casirivimab	5	ng/ml	Gamma	55	ng/ml	11
10.1038/s41586-021-04385-3	Casirivimab	5	ng/ml	Beta	98	ng/ml	19.6
10.1038/s41586-021-04385-3	Casirivimab	5	ng/ml	Omicron/BA.1	10000	ng/ml	1000
10.1101/2022.02.07.479349	Casirivimab	5.3	ng/ml	Omicron/BA.2	10000	ng/ml	1000
10.1101/2022.02.07.479349	Casirivimab	5.3	ng/ml	Omicron/BA.1	10000	ng/ml	1000
10.1101/2022.04.30.489997	Casirivimab	5.6	ng/ml	Omicron/BA.4	10000	ng/ml	1000
10.1101/2022.04.30.489997	Casirivimab	5.6	ng/ml	Omicron/BA.2	9602.1	ng/ml	1000
10.1101/2022.04.30.489997	Casirivimab	5.6	ng/ml	Omicron/BA.1	10000	ng/ml	1000
10.1038/s41586-021-03720-y	Casirivimab	7	ng/ml	Alpha	8	ng/ml	1.1
10.1038/s41586-021-03720-y	Casirivimab	7	ng/ml	Gamma	5002	ng/ml	714.6
10.1038/s41586-021-03720-y	Casirivimab	7	ng/ml	Beta	9462	ng/ml	1000
10.1101/2022.01.12.22269023	Casirivimab	2	ng/ml	Delta	1	ng/ml	0.5
10.1101/2022.01.12.22269023	Casirivimab	2	ng/ml	Alpha	3	ng/ml	1.5
10.1101/2022.01.12.22269023	Casirivimab	2	ng/ml	Beta	10000	ng/ml	1000
10.1101/2022.01.12.22269023	Casirivimab	2	ng/ml	Omicron/BA.1	10000	ng/ml	1000
10.1016/j.cell.2021.06.002	Casirivimab	8.4	ng/ml	Alpha	9.2	ng/ml	1.1
10.1016/j.cell.2021.06.002	Casirivimab	8.4	ng/ml	Beta	493.9	ng/ml	58.8
10.1016/j.cell.2021.06.002	Casirivimab	8.4	ng/ml	Gamma	2452.1	ng/ml	291.9
10.1016/j.cell.2022.01.019	Casirivimab	6.1	ng/ml	Omicron/BA.1	10000	ng/ml	1000
10.1016/j.cell.2021.03.055	Casirivimab	4	ng/ml	Gamma	6177	ng/ml	1000
10.1016/j.cell.2021.12.046	Casirivimab	4	ng/ml	Delta	3	ng/ml	0.8
10.1016/j.cell.2021.12.046	Casirivimab	4	ng/ml	Alpha	14	ng/ml	3.5
10.1016/j.cell.2021.12.046	Casirivimab	4	ng/ml	Beta	3284	ng/ml	821
10.1016/j.cell.2021.12.046	Casirivimab	4	ng/ml	Gamma	6177	ng/ml	1000
10.1016/j.cell.2021.12.046	Casirivimab	4	ng/ml	Omicron/BA.1	10000	ng/ml	1000
10.1126/sciimmunol.abp9312	Casirivimab	3.4	ng/ml	Delta	0.4	ng/ml	0.1
10.1126/sciimmunol.abp9312	Casirivimab	3.4	ng/ml	Alpha	0.7	ng/ml	0.2
10.1126/sciimmunol.abp9312	Casirivimab	3.2	ng/ml	Delta	1.5	ng/ml	0.5
10.1126/sciimmunol.abp9312	Casirivimab	3.2	ng/ml	Alpha	2.8	ng/ml	0.9
10.1126/sciimmunol.abp9312	Casirivimab	3.4	ng/ml	Beta	26.4	ng/ml	7.8
10.1126/sciimmunol.abp9312	Casirivimab	3.4	ng/ml	Gamma	54	ng/ml	15.9
10.1126/sciimmunol.abp9312	Casirivimab	3.2	ng/ml	Beta	66.9	ng/ml	20.9
10.1126/sciimmunol.abp9312	Casirivimab	3.4	ng/ml	Omicron/BA.2	1000	ng/ml	294.1
10.1126/sciimmunol.abp9312	Casirivimab	3.4	ng/ml	Omicron/BA.1	1000	ng/ml	294.1
10.1126/sciimmunol.abp9312	Casirivimab	3.2	ng/ml	Omicron/BA.1	1229	ng/ml	384.1
https://www.fda.gov/drugs/drug-safety-and-availability/fda-authorizes-revisions-fact-sheets-address-sars-cov-2-variants-monoclonal-antibody-products-under	Casirivimab	NA	NA	Alpha	NA	NA	1
https://www.fda.gov/drugs/drug-safety-and-availability/fda-authorizes-revisions-fact-sheets-address-sars-cov-2-variants-monoclonal-antibody-products-under	Casirivimab	NA	NA	Beta	NA	NA	5
https://www.fda.gov/drugs/drug-safety-and-availability/fda-authorizes-revisions-fact-sheets-address-sars-cov-2-variants-monoclonal-antibody-products-under	Casirivimab	NA	NA	Gamma	NA	NA	154
10.1016/j.celrep.2021.109814	Casirivimab	48	ng/ml	Alpha	8	ng/ml	0.2
10.1016/j.celrep.2021.109814	Casirivimab	48	ng/ml	Beta	3354	ng/ml	69.9
10.1038/s41591-021-01676-0	Casirivimab	1.9	ng/ml	Alpha	0.6	ng/ml	0.3
10.1038/s41591-021-01676-0	Casirivimab	1.9	ng/ml	Delta	0.9	ng/ml	0.5
10.1038/s41591-021-01676-0	Casirivimab	1.9	ng/ml	Beta	1830.3	ng/ml	963.3
10.1038/s41591-021-01676-0	Casirivimab	1.9	ng/ml	Omicron/BA.1	10000	ng/ml	1000
10.1101/2022.04.06.487257	Casirivimab	5	ng/ml	Omicron/BA.2	10000	ng/ml	1000
10.1101/2022.04.06.487257	Casirivimab	5	ng/ml	Omicron/BA.1	10000	ng/ml	1000
10.1016/j.cell.2021.03.036	Casirivimab	1	ng/ml	Alpha	1.9	ng/ml	2
10.1016/j.cell.2021.03.036	Casirivimab	1	ng/ml	Gamma	15.1	ng/ml	15.8
10.1016/j.cell.2021.03.036	Casirivimab	1	ng/ml	Beta	45.7	ng/ml	47.9
10.1016/j.celrep.2021.109415	Casirivimab	2.9	ng/ml	Beta	11.9	ng/ml	4.1
10.1016/j.cell.2021.12.032	Casirivimab	4	ng/ml	Omicron/BA.1	963	ng/ml	240.8
10.1038/s41586-022-04594-4	Casirivimab	NA	NA	Omicron/BA.1	NA	NA	1000
10.1038/s41586-022-04594-4	Casirivimab	4.8	ng/ml	Omicron/BA.2	10000	ng/ml	1000
10.1038/s41422-022-00638-6	Casirivimab	2	ng/ml	Delta	2	ng/ml	1
10.1038/s41422-022-00638-6	Casirivimab	2	ng/ml	Beta	1492	ng/ml	746
10.1038/s41422-022-00638-6	Casirivimab	2	ng/ml	Omicron/BA.1	50000	ng/ml	1000
10.1038/s41467-022-28766-y	Casirivimab	90	ng/ml	Delta	10	ng/ml	0.1
10.1038/s41467-022-28766-y	Casirivimab	90	ng/ml	Alpha	20	ng/ml	0.2
10.1038/s41467-022-28766-y	Casirivimab	90	ng/ml	Beta	4700	ng/ml	52.2
10.1038/s41467-022-28766-y	Casirivimab	90	ng/ml	Gamma	10000	ng/ml	111.1
10.1016/j.cell.2021.06.020	Casirivimab	4	ng/ml	Delta	3	ng/ml	0.8
10.1038/s41586-021-04388-0	Casirivimab	0.3	ng/ml	Omicron/BA.1	10000	ng/ml	1000
10.1101/2022.02.25.482049	Casirivimab	46	ng/ml	Omicron/BA.1	100000	ng/ml	1000
10.1038/s41586-022-04474-x	Casirivimab	4.7	ng/ml	Omicron/BA.1	10000	ng/ml	1000
10.1101/2021.09.23.21264014	Casirivimab	89	ng/ml	Delta	84	ng/ml	0.9
10.1101/2021.09.23.21264014	Casirivimab	89	ng/ml	Alpha	77	ng/ml	0.9
10.1101/2021.09.23.21264014	Casirivimab	89	ng/ml	Beta	1096	ng/ml	12.3
10.1101/2021.09.23.21264014	Casirivimab	89	ng/ml	Gamma	1479	ng/ml	16.6
10.1038/s41586-021-03944-y	Casirivimab	6	ng/ml	Delta	7.2	ng/ml	1.2
10.1016/j.immuni.2021.06.015	Casirivimab	941	ng/ml	Alpha	941	ng/ml	1
10.1016/j.immuni.2021.06.015	Casirivimab	941	ng/ml	Gamma	100000	ng/ml	106.3
10.1016/j.immuni.2021.06.015	Casirivimab	941	ng/ml	Beta	100000	ng/ml	106.3
10.1126/science.abl6251	Casirivimab	25	ng/ml	Alpha	22	ng/ml	0.9
10.1126/science.abl6251	Casirivimab	25	ng/ml	Gamma	171	ng/ml	6.8
10.1126/science.abl6251	Casirivimab	25	ng/ml	Beta	883	ng/ml	35.3
10.1101/2022.02.27.482147	Casirivimab	13.9	ng/ml	Gamma	14	ng/ml	1
10.1101/2022.02.27.482147	Casirivimab	13.9	ng/ml	Alpha	13.6	ng/ml	1
10.1101/2022.02.27.482147	Casirivimab	13.9	ng/ml	Delta	21.7	ng/ml	1.6
10.1101/2022.02.27.482147	Casirivimab	13.9	ng/ml	Omicron/BA.2	10000	ng/ml	719.4
10.1101/2022.02.27.482147	Casirivimab	13.9	ng/ml	Omicron/BA.1	10000	ng/ml	719.4
10.1101/2022.02.06.479332	Casirivimab	24	ng/ml	Delta	16	ng/ml	0.7
10.1101/2022.02.06.479332	Casirivimab	24	ng/ml	Alpha	26	ng/ml	1.1
10.1101/2022.02.06.479332	Casirivimab	24	ng/ml	Beta	1733	ng/ml	72.2
10.1101/2022.02.06.479332	Casirivimab	24	ng/ml	Gamma	2189	ng/ml	91.2
10.1038/s41586-021-03777-9	Casirivimab	0.1	ng/ml	Delta	0.1	ng/ml	1
10.1038/s41586-021-03777-9	Casirivimab	0.1	ng/ml	Alpha	0.1	ng/ml	1
10.1038/s41586-021-03777-9	Casirivimab	0.1	ng/ml	Beta	398.3	ng/ml	1000
10.1038/s41586-021-04389-z	Casirivimab	3.1	ng/ml	Omicron/BA.1	9000	ng/ml	1000
10.1101/2021.02.03.429164	Casirivimab	3.2	ng/ml	Omicron/BA.1	1000	ng/ml	312.5
10.1016/S1473-3099(22)00129-3	Casirivimab	9	ng/ml	Omicron/BA.1	10000	ng/ml	1000
10.1101/2022.07.19.500716	Casirivimab	11	ng/ml	Omicron/BA.4	1000	ng/ml	90.9
10.1101/2022.07.19.500716	Casirivimab	11	ng/ml	Omicron/BA.2	1000	ng/ml	90.9
10.1016/j.cell.2021.02.033	Casirivimab	4	ng/ml	Alpha	14	ng/ml	3.5
10.1101/2021.12.20.21268048	Casirivimab	36	ng/ml	Delta	21	ng/ml	0.6
10.1101/2021.12.20.21268048	Casirivimab	36	ng/ml	Omicron/BA.1	1000	ng/ml	27.8
10.1128/mBio.00696-21	Casirivimab	7.4	ng/ml	Alpha	7.4	ng/ml	1
10.1128/mBio.00696-21	Casirivimab	7.4	ng/ml	Beta	567.6	ng/ml	76.3
10.1128/mBio.00696-21	Casirivimab	7.4	ng/ml	Gamma	2000	ng/ml	268.8
10.1101/2021.05.14.444076	Casirivimab	3.1	ng/ml	Alpha	4.1	ng/ml	1.3
10.1101/2021.05.14.444076	Casirivimab	3.1	ng/ml	Beta	50.7	ng/ml	16.4
10.1101/2021.07.02.450959	Casirivimab	3.3	ng/ml	Beta	420.4	ng/ml	127.4
10.1101/2021.07.19.452771	Casirivimab	3.3	ng/ml	Delta	39.1	ng/ml	11.8
10.1101/2021.07.19.452771	Casirivimab	3.3	ng/ml	Beta	420.4	ng/ml	127.4
10.1016/j.ebiom.2022.103944	Casirivimab	2.1	ng/ml	Alpha	1.5	ng/ml	0.7
10.1016/j.ebiom.2022.103944	Casirivimab	2.1	ng/ml	Delta	6.1	ng/ml	2.9
10.1016/j.ebiom.2022.103944	Casirivimab	2.1	ng/ml	Beta	76.2	ng/ml	36.3
10.1016/j.ebiom.2022.103944	Casirivimab	2.1	ng/ml	Omicron/BA.1	5000	ng/ml	1000
10.1056/NEJMc2119407	Casirivimab	2.8	ng/ml	Delta	2.9	ng/ml	1
10.1056/NEJMc2119407	Casirivimab	2.8	ng/ml	Alpha	2.7	ng/ml	1
10.1056/NEJMc2119407	Casirivimab	2.8	ng/ml	Gamma	187.7	ng/ml	67.3
10.1056/NEJMc2119407	Casirivimab	2.8	ng/ml	Beta	757.1	ng/ml	271.4
10.1056/NEJMc2119407	Casirivimab	2.8	ng/ml	Omicron/BA.1	14110.7	ng/ml	1000
10.1056/NEJMc2201933	Casirivimab	2.8	ng/ml	Omicron/BA.2	1666.2	ng/ml	597.2
10.1038/s41598-022-08559-5	Casirivimab	8	ng/ml	Omicron/BA.1	1000	ng/ml	125
10.1101/2022.05.21.492554	Casirivimab	1	ng/ml	Omicron/BA.4	10000	ng/ml	1000
10.1101/2022.05.21.492554	Casirivimab	1	ng/ml	Omicron/BA.2	10000	ng/ml	1000
10.1101/2022.05.21.492554	Casirivimab	1	ng/ml	Omicron/BA.1	10000	ng/ml	1000
10.1038/s41591-021-01678-y	Casirivimab	12.4	ng/ml	Omicron/BA.1	10000	ng/ml	811.7
10.1038/s41586-021-03398-2	Casirivimab	NA	NA	Alpha	NA	NA	0.4
10.1038/s41586-021-03398-2	Casirivimab	NA	NA	Alpha	NA	NA	1
10.1038/s41586-021-03398-2	Casirivimab	NA	NA	Beta	NA	NA	58.8
10.1038/s41586-021-03398-2	Casirivimab	NA	NA	Beta	NA	NA	1000
10.1016/j.chom.2021.04.007	Casirivimab	1.1	ng/ml	Gamma	489.8	ng/ml	438.5
10.1016/j.chom.2021.04.007	Casirivimab	1.8	ng/ml	Gamma	3527.8	ng/ml	1000
10.1126/science.abh1766	Casirivimab	7.7	ng/ml	Delta	3.2	ng/ml	0.4
10.1126/science.abh1766	Casirivimab	7.7	ng/ml	Alpha	6.9	ng/ml	0.9
10.1126/science.abh1766	Casirivimab	7.7	ng/ml	Gamma	1267.8	ng/ml	167.7
10.1126/science.abh1766	Casirivimab	7.7	ng/ml	Beta	10000	ng/ml	1000
10.1016/j.immuni.2021.06.003	Casirivimab	3.3	ng/ml	Alpha	2.1	ng/ml	0.6
10.1016/j.immuni.2021.06.003	Casirivimab	3.3	ng/ml	Gamma	27.5	ng/ml	8.3
10.1016/j.immuni.2021.06.003	Casirivimab	3.3	ng/ml	Beta	43.5	ng/ml	13.2
10.1080/22221751.2022.2030200	Casirivimab	2	ng/ml	Omicron/BA.1	10000	ng/ml	1000
10.1101/2022.05.26.493517	Casirivimab	5	ng/ml	Omicron/BA.4	10000	ng/ml	1000
10.1101/2022.05.26.493517	Casirivimab	5	ng/ml	Omicron/BA.2	10000	ng/ml	1000
10.1101/2022.05.26.493517	Casirivimab	5	ng/ml	Omicron/BA.1	10000	ng/ml	1000
10.1016/j.celrep.2022.110812	Casirivimab	6.4	ng/ml	Omicron/BA.1	10000	ng/ml	1000
10.1101/2022.05.25.493397	Casirivimab	3	ng/ml	Omicron/BA.4	25000	ng/ml	1000
10.1101/2022.05.25.493397	Casirivimab	3	ng/ml	Omicron/BA.2	21878	ng/ml	1000
10.1101/2022.05.25.493397	Casirivimab	3	ng/ml	Omicron/BA.1	25000	ng/ml	1000
10.1101/2022.02.14.480335	Casirivimab	8.7	ng/ml	Omicron/BA.2	10000	ng/ml	1000
10.1101/2022.02.14.480335	Casirivimab	8.7	ng/ml	Omicron/BA.1	10000	ng/ml	1000
10.1016/S1473-3099(22)00365-6	Casirivimab	9.9	ng/ml	Omicron/BA.4	50417	ng/ml	1000
10.1016/S1473-3099(22)00365-6	Casirivimab	9.9	ng/ml	Omicron/BA.2	50417	ng/ml	1000
10.1101/2022.07.14.500041	Casirivimab	3.4	ng/ml	Omicron/BA.4	5042	ng/ml	1000
10.1101/2022.07.14.500041	Casirivimab	3.4	ng/ml	Omicron/BA.2	5042	ng/ml	1000
10.1101/2021.01.27.428353	Casirivimab	6.8	ng/ml	Delta	5	ng/ml	0.7
10.1101/2021.01.27.428353	Casirivimab	6.8	ng/ml	Alpha	5	ng/ml	0.7
10.1101/2021.01.27.428353	Casirivimab	6.8	ng/ml	Beta	2142.8	ng/ml	315.118
10.1101/2021.01.27.428353	Casirivimab	6.8	ng/ml	Gamma	4000	ng/ml	588.235
10.1101/2022.03.13.484037	Casirivimab	6	ng/ml	Alpha	5	ng/ml	0.833333
10.1101/2022.03.13.484037	Casirivimab	6	ng/ml	Delta	7	ng/ml	1.16667
10.1101/2022.03.13.484037	Casirivimab	6	ng/ml	Gamma	231	ng/ml	38.5
10.1101/2022.03.13.484037	Casirivimab	6	ng/ml	Beta	295	ng/ml	49.1667
10.1101/2022.03.13.484037	Casirivimab	6	ng/ml	Omicron/BA.1	5000	ng/ml	833.333
10.1016/j.cell.2021.02.037	Casirivimab	4	ng/ml	Beta	3284	ng/ml	821
10.1126/science.abn8897	Casirivimab	6.1	ng/ml	Delta	3	ng/ml	0.491803
10.1126/science.abn8897	Casirivimab	6.1	ng/ml	Alpha	9.7	ng/ml	1.59016
10.1126/science.abn8897	Casirivimab	6.1	ng/ml	Gamma	1536.3	ng/ml	251.852
10.1126/science.abn8897	Casirivimab	6.1	ng/ml	Beta	10000	ng/ml	1639.34
10.1126/science.abn8897	Casirivimab	6.1	ng/ml	Omicron/BA.1	10000	ng/ml	1639.34
10.1101/2022.02.15.480166	Casirivimab	7.6	ng/ml	Delta	13.8	ng/ml	1.81579
10.1002/mco2.143	Casirivimab	18	ng/ml	Omicron/BA.1	2000	ng/ml	111.111
10.1016/j.chom.2022.05.001	Etesevimab	7	ng/ml	Omicron/BA.2	10000	ng/ml	1428.57
10.1016/j.chom.2022.05.001	Etesevimab	7	ng/ml	Omicron/BA.1	10000	ng/ml	1428.57
10.1016/j.celrep.2021.109825	Etesevimab	16.6	ng/ml	Delta	10.8	ng/ml	0.650602
10.1038/s41423-021-00772-y	Etesevimab	105.9	ng/ml	Delta	18	ng/ml	0.169972
10.1016/j.chom.2022.04.017	Etesevimab	20.6	ng/ml	Omicron/BA.2	10000	ng/ml	485.437
10.1016/j.chom.2022.04.017	Etesevimab	20.6	ng/ml	Omicron/BA.1	10000	ng/ml	485.437
10.1016/j.celrep.2022.110754	Etesevimab	29.4	ng/ml	Beta	2000	ng/ml	68.0272
10.1093/cid/ciac143	Etesevimab	6	ng/ml	Delta	0.2	ng/ml	0.0333333
10.1093/cid/ciac143	Etesevimab	6	ng/ml	Alpha	68.1	ng/ml	11.35
10.1093/cid/ciac143	Etesevimab	6	ng/ml	Beta	3593.8	ng/ml	598.967
10.1093/cid/ciac143	Etesevimab	6	ng/ml	Omicron/BA.1	3593.8	ng/ml	598.967
10.1038/s41591-022-01792-5	Etesevimab	3.8	ng/ml	Omicron/BA.2	9000	ng/ml	2368.42
10.1038/s41591-022-01792-5	Etesevimab	3.8	ng/ml	Omicron/BA.1	9000	ng/ml	2368.42
10.1038/s41586-021-04386-2	Etesevimab	59.2	ng/ml	Omicron/BA.1	10000	ng/ml	168.919
10.1038/s41586-021-04385-3	Etesevimab	32	ng/ml	Delta	24	ng/ml	0.75
10.1038/s41586-021-04385-3	Etesevimab	32	ng/ml	Alpha	1707	ng/ml	53.3438
10.1038/s41586-021-04385-3	Etesevimab	32	ng/ml	Gamma	10000	ng/ml	312.5
10.1038/s41586-021-04385-3	Etesevimab	32	ng/ml	Beta	10000	ng/ml	312.5
10.1038/s41586-021-04385-3	Etesevimab	32	ng/ml	Omicron/BA.1	10000	ng/ml	312.5
10.1101/2022.02.07.479349	Etesevimab	31.6	ng/ml	Omicron/BA.2	10000	ng/ml	316.456
10.1101/2022.02.07.479349	Etesevimab	31.6	ng/ml	Omicron/BA.1	10000	ng/ml	316.456
10.1101/2022.04.30.489997	Etesevimab	32	ng/ml	Omicron/BA.4	10000	ng/ml	312.5
10.1101/2022.04.30.489997	Etesevimab	32	ng/ml	Omicron/BA.2	10000	ng/ml	312.5
10.1101/2022.04.30.489997	Etesevimab	32	ng/ml	Omicron/BA.1	10000	ng/ml	312.5
10.1038/s41586-021-03720-y	Etesevimab	52	ng/ml	Alpha	169	ng/ml	3.25
10.1038/s41586-021-03720-y	Etesevimab	52	ng/ml	Gamma	10000	ng/ml	192.308
10.1038/s41586-021-03720-y	Etesevimab	52	ng/ml	Beta	10000	ng/ml	192.308
10.1016/j.cell.2022.01.019	Etesevimab	39.3	ng/ml	Omicron/BA.1	10000	ng/ml	254.453
10.1016/j.cell.2021.03.055	Etesevimab	34	ng/ml	Gamma	10000	ng/ml	294.118
10.1016/j.cell.2021.12.046	Etesevimab	34	ng/ml	Delta	12	ng/ml	0.352941
10.1016/j.cell.2021.12.046	Etesevimab	34	ng/ml	Alpha	3225	ng/ml	94.8529
10.1016/j.cell.2021.12.046	Etesevimab	34	ng/ml	Gamma	10000	ng/ml	294.118
10.1016/j.cell.2021.12.046	Etesevimab	34	ng/ml	Beta	10000	ng/ml	294.118
10.1016/j.cell.2021.12.046	Etesevimab	34	ng/ml	Omicron/BA.1	10000	ng/ml	294.118
10.1038/s41590-021-01068-z	Etesevimab	95	ng/ml	Beta	2000	ng/ml	21.0526
https://www.fda.gov/drugs/drug-safety-and-availability/fda-authorizes-revisions-fact-sheets-address-sars-cov-2-variants-monoclonal-antibody-products-under	Etesevimab	NA	NA	Delta	NA	NA	1
https://www.fda.gov/drugs/drug-safety-and-availability/fda-authorizes-revisions-fact-sheets-address-sars-cov-2-variants-monoclonal-antibody-products-under	Etesevimab	NA	NA	Delta	NA	NA	1
10.1038/s41591-021-01676-0	Etesevimab	19.4	ng/ml	Delta	1.9	ng/ml	0.0979381
10.1038/s41591-021-01676-0	Etesevimab	19.4	ng/ml	Alpha	913.9	ng/ml	47.1082
10.1038/s41591-021-01676-0	Etesevimab	19.4	ng/ml	Omicron/BA.1	10000	ng/ml	515.464
10.1038/s41591-021-01676-0	Etesevimab	19.4	ng/ml	Beta	10000	ng/ml	515.464
10.1101/2022.04.06.487257	Etesevimab	18	ng/ml	Omicron/BA.2	10000	ng/ml	555.556
10.1101/2022.04.06.487257	Etesevimab	18	ng/ml	Omicron/BA.1	10000	ng/ml	555.556
10.1016/j.celrep.2021.109415	Etesevimab	14.3	ng/ml	Beta	10000	ng/ml	699.301
10.1016/j.cell.2021.12.032	Etesevimab	20	ng/ml	Omicron/BA.1	10000	ng/ml	500
10.1038/s41586-022-04594-4	Etesevimab	NA	NA	Omicron/BA.1	NA	NA	428
10.1038/s41586-022-04594-4	Etesevimab	22.5	ng/ml	Omicron/BA.2	10000	ng/ml	444.444
10.1038/s41422-022-00638-6	Etesevimab	12	ng/ml	Delta	149	ng/ml	12.4167
10.1038/s41422-022-00638-6	Etesevimab	12	ng/ml	Omicron/BA.1	50000	ng/ml	4166.67
10.1038/s41422-022-00638-6	Etesevimab	12	ng/ml	Beta	50000	ng/ml	4166.67
10.1016/j.cell.2021.06.020	Etesevimab	34	ng/ml	Delta	12	ng/ml	0.352941
10.1038/s41586-021-04388-0	Etesevimab	8.6	ng/ml	Omicron/BA.1	10000	ng/ml	1162.79
10.1126/scitranslmed.abn8543	Etesevimab	25	ng/ml	Omicron/BA.1	10000	ng/ml	400
10.1101/2022.02.25.482049	Etesevimab	137	ng/ml	Omicron/BA.1	100000	ng/ml	729.927
10.1038/s41586-021-03944-y	Etesevimab	28.7	ng/ml	Delta	10.3	ng/ml	0.358885
10.1126/science.abl6251	Etesevimab	27	ng/ml	Alpha	411	ng/ml	15.2222
10.1126/science.abl6251	Etesevimab	27	ng/ml	Gamma	100000	ng/ml	3703.7
10.1126/science.abl6251	Etesevimab	27	ng/ml	Beta	100000	ng/ml	3703.7
10.1038/s41586-021-03777-9	Etesevimab	1.2	ng/ml	Delta	0.9	ng/ml	0.75
10.1038/s41586-021-03777-9	Etesevimab	1.2	ng/ml	Alpha	39.3	ng/ml	32.75
10.1038/s41586-021-03777-9	Etesevimab	1.2	ng/ml	Beta	10000	ng/ml	8333.33
10.1038/s41586-021-04389-z	Etesevimab	15.4	ng/ml	Omicron/BA.1	9000	ng/ml	584.416
10.1101/2021.02.03.429164	Etesevimab	6.4	ng/ml	Omicron/BA.1	1000	ng/ml	156.25
10.1016/S1473-3099(22)00129-3	Etesevimab	40	ng/ml	Omicron/BA.1	10000	ng/ml	250
10.1101/2022.07.19.500716	Etesevimab	34	ng/ml	Omicron/BA.4	1000	ng/ml	29.4118
10.1101/2022.07.19.500716	Etesevimab	34	ng/ml	Omicron/BA.2	1000	ng/ml	29.4118
10.1016/j.cell.2021.02.033	Etesevimab	34	ng/ml	Alpha	3225	ng/ml	94.8529
10.1016/j.ebiom.2022.103944	Etesevimab	5.3	ng/ml	Delta	3	ng/ml	0.566038
10.1016/j.ebiom.2022.103944	Etesevimab	5.3	ng/ml	Alpha	9.4	ng/ml	1.77358
10.1016/j.ebiom.2022.103944	Etesevimab	5.3	ng/ml	Beta	5000	ng/ml	943.396
10.1016/j.ebiom.2022.103944	Etesevimab	5.3	ng/ml	Omicron/BA.1	5000	ng/ml	943.396
10.1056/NEJMc2119407	Etesevimab	18.2	ng/ml	Delta	15.4	ng/ml	0.846154
10.1056/NEJMc2119407	Etesevimab	18.2	ng/ml	Alpha	150.4	ng/ml	8.26374
10.1056/NEJMc2119407	Etesevimab	18.2	ng/ml	Gamma	50000	ng/ml	2747.25
10.1056/NEJMc2119407	Etesevimab	18.2	ng/ml	Beta	50000	ng/ml	2747.25
10.1056/NEJMc2119407	Etesevimab	18.2	ng/ml	Omicron/BA.1	50000	ng/ml	2747.25
10.1056/NEJMc2201933	Etesevimab	18.2	ng/ml	Omicron/BA.2	50000	ng/ml	2747.25
10.1038/s41598-022-08559-5	Etesevimab	49	ng/ml	Omicron/BA.1	1000	ng/ml	20.4082
10.1101/2022.05.21.492554	Etesevimab	14	ng/ml	Omicron/BA.4	10000	ng/ml	714.286
10.1101/2022.05.21.492554	Etesevimab	14	ng/ml	Omicron/BA.2	10000	ng/ml	714.286
10.1101/2022.05.21.492554	Etesevimab	14	ng/ml	Omicron/BA.1	10000	ng/ml	714.286
10.1038/s41591-021-01678-y	Etesevimab	60	ng/ml	Omicron/BA.1	9148.2	ng/ml	152.47
10.1038/s41586-021-03398-2	Etesevimab	NA	NA	Alpha	NA	NA	0.7
10.1038/s41586-021-03398-2	Etesevimab	NA	NA	Alpha	NA	NA	3.6
10.1038/s41586-021-03398-2	Etesevimab	NA	NA	Beta	NA	NA	1000
10.1038/s41586-021-03398-2	Etesevimab	NA	NA	Beta	NA	NA	1000
10.1016/j.chom.2021.04.007	Etesevimab	88.1	ng/ml	Gamma	50000	ng/ml	567.537
10.1016/j.chom.2021.04.007	Etesevimab	2.6	ng/ml	Gamma	4000	ng/ml	1538.46
10.1126/science.abh1766	Etesevimab	26.2	ng/ml	Delta	13.9	ng/ml	0.530534
10.1126/science.abh1766	Etesevimab	26.2	ng/ml	Alpha	40.1	ng/ml	1.53053
10.1126/science.abh1766	Etesevimab	26.2	ng/ml	Gamma	10000	ng/ml	381.679
10.1126/science.abh1766	Etesevimab	26.2	ng/ml	Beta	10000	ng/ml	381.679
10.1016/j.immuni.2021.06.003	Etesevimab	20.4	ng/ml	Alpha	99.9	ng/ml	4.89706
10.1016/j.immuni.2021.06.003	Etesevimab	20.4	ng/ml	Gamma	1000	ng/ml	49.0196
10.1016/j.immuni.2021.06.003	Etesevimab	20.4	ng/ml	Beta	1000	ng/ml	49.0196
10.1080/22221751.2022.2030200	Etesevimab	6.9	ng/ml	Omicron/BA.1	10000	ng/ml	1449.28
10.1038/s41586-022-04466-x	Etesevimab	19	ng/ml	Delta	16	ng/ml	0.842105
10.1038/s41586-022-04466-x	Etesevimab	19	ng/ml	Alpha	88	ng/ml	4.63158
10.1038/s41586-022-04466-x	Etesevimab	19	ng/ml	Gamma	8258	ng/ml	434.632
10.1038/s41586-022-04466-x	Etesevimab	19	ng/ml	Beta	10000	ng/ml	526.316
10.1038/s41586-022-04466-x	Etesevimab	19	ng/ml	Omicron/BA.1	10000	ng/ml	526.316
10.1101/2022.05.26.493517	Etesevimab	12	ng/ml	Omicron/BA.1	9253	ng/ml	771.083
10.1101/2022.05.26.493517	Etesevimab	12	ng/ml	Omicron/BA.4	10000	ng/ml	833.333
10.1101/2022.05.26.493517	Etesevimab	12	ng/ml	Omicron/BA.2	10000	ng/ml	833.333
10.1016/j.celrep.2022.110812	Etesevimab	29.5	ng/ml	Omicron/BA.1	10000	ng/ml	338.983
10.1016/S1473-3099(22)00365-6	Etesevimab	12	ng/ml	Omicron/BA.4	6050	ng/ml	504.167
10.1016/S1473-3099(22)00365-6	Etesevimab	12	ng/ml	Omicron/BA.2	6050	ng/ml	504.167
10.1101/2022.07.14.500041	Etesevimab	12	ng/ml	Omicron/BA.4	4600	ng/ml	383.333
10.1101/2022.07.14.500041	Etesevimab	12	ng/ml	Omicron/BA.2	4600	ng/ml	383.333
10.1101/2021.01.27.428353	Etesevimab	80.5	ng/ml	Delta	10.2	ng/ml	0.126708
10.1101/2021.01.27.428353	Etesevimab	80.5	ng/ml	Alpha	1296.2	ng/ml	16.1019
10.1101/2021.01.27.428353	Etesevimab	80.5	ng/ml	Gamma	4000	ng/ml	49.6894
10.1101/2021.01.27.428353	Etesevimab	80.5	ng/ml	Beta	4000	ng/ml	49.6894
10.1101/2022.03.13.484037	Etesevimab	9	ng/ml	Delta	4	ng/ml	0.444444
10.1101/2022.03.13.484037	Etesevimab	9	ng/ml	Alpha	133	ng/ml	14.7778
10.1101/2022.03.13.484037	Etesevimab	9	ng/ml	Gamma	5000	ng/ml	555.556
10.1101/2022.03.13.484037	Etesevimab	9	ng/ml	Beta	5000	ng/ml	555.556
10.1101/2022.03.13.484037	Etesevimab	9	ng/ml	Omicron/BA.1	5000	ng/ml	555.556
10.1038/s42003-021-02728-4	Etesevimab	NA	NA	Gamma	NA	NA	17
10.1038/s42003-021-02728-4	Etesevimab	NA	NA	Alpha	NA	NA	49.2
10.1038/s42003-021-02728-4	Etesevimab	NA	NA	Beta	NA	NA	70.2
10.1016/j.cell.2021.02.037	Etesevimab	34	ng/ml	Beta	10000	ng/ml	294.118
10.1126/science.abn8897	Etesevimab	50.5	ng/ml	Delta	14.8	ng/ml	0.293069
10.1126/science.abn8897	Etesevimab	50.5	ng/ml	Alpha	22.7	ng/ml	0.449505
10.1126/science.abn8897	Etesevimab	50.5	ng/ml	Gamma	10000	ng/ml	198.02
10.1126/science.abn8897	Etesevimab	50.5	ng/ml	Beta	10000	ng/ml	198.02
10.1126/science.abn8897	Etesevimab	50.5	ng/ml	Omicron/BA.1	10000	ng/ml	198.02
10.1101/2022.02.15.480166	Etesevimab	37.1	ng/ml	Delta	58	ng/ml	1.56334
10.1002/mco2.143	Etesevimab	24	ng/ml	Omicron/BA.1	2000	ng/ml	83.3333
10.1101/2021.12.14.21267772	tixagevimab	47	ng/ml	Omicron/BA.1	3490	ng/ml	74.2553
10.1016/j.chom.2022.05.001	tixagevimab	1	ng/ml	Omicron/BA.2	10000	ng/ml	10000
10.1016/j.chom.2022.05.001	tixagevimab	1	ng/ml	Omicron/BA.1	10000	ng/ml	10000
10.1016/j.chom.2022.04.017	tixagevimab	7.4	ng/ml	Omicron/BA.1	717.4	ng/ml	96.9459
10.1016/j.chom.2022.04.017	tixagevimab	7.4	ng/ml	Omicron/BA.2	987	ng/ml	133.378
https://opendata.ncats.nih.gov/variant/datasets	tixagevimab	1.3	ng/ml	Omicron/BA.1	799.8	ng/ml	615.231
https://opendata.ncats.nih.gov/variant/datasets	tixagevimab	1.6	ng/ml	Omicron/BA.1	1600	ng/ml	1000
10.1093/cid/ciac143	tixagevimab	0.1	ng/ml	Delta	0.1	ng/ml	1
10.1093/cid/ciac143	tixagevimab	0.1	ng/ml	Omicron/BA.1	11321.9	ng/ml	113219
10.1038/s41591-022-01792-5	tixagevimab	3.2	ng/ml	Omicron/BA.2	9000	ng/ml	2812.5
10.1038/s41591-022-01792-5	tixagevimab	3.2	ng/ml	Omicron/BA.1	9000	ng/ml	2812.5
10.1038/s41586-021-04386-2	tixagevimab	4.3	ng/ml	Omicron/BA.1	10000	ng/ml	2325.58
10.1038/s41586-021-04385-3	tixagevimab	1	ng/ml	Delta	2	ng/ml	2
10.1038/s41586-021-04385-3	tixagevimab	1	ng/ml	Alpha	2	ng/ml	2
10.1038/s41586-021-04385-3	tixagevimab	1	ng/ml	Gamma	12	ng/ml	12
10.1038/s41586-021-04385-3	tixagevimab	1	ng/ml	Beta	14	ng/ml	14
10.1038/s41586-021-04385-3	tixagevimab	1	ng/ml	Omicron/BA.1	6860	ng/ml	6860
10.1101/2022.02.07.479349	tixagevimab	1.3	ng/ml	Omicron/BA.2	3420	ng/ml	2630.77
10.1101/2022.02.07.479349	tixagevimab	1.3	ng/ml	Omicron/BA.1	6860	ng/ml	5276.92
10.1101/2022.04.30.489997	tixagevimab	1.6	ng/ml	Omicron/BA.4	10000	ng/ml	6250
10.1101/2022.04.30.489997	tixagevimab	1.6	ng/ml	Omicron/BA.2	3933.6	ng/ml	2458.5
10.1101/2022.04.30.489997	tixagevimab	1.6	ng/ml	Omicron/BA.1	5420	ng/ml	3387.5
10.1101/2022.03.17.484787	tixagevimab	5.4	ng/ml	Omicron/BA.2	364.7	ng/ml	67.537
10.1101/2022.03.17.484787	tixagevimab	5.4	ng/ml	Omicron/BA.1	635	ng/ml	117.593
10.1038/s41591-021-01294-w	tixagevimab	NA	NA	Beta	NA	NA	1.7
10.1038/s41591-021-01294-w	tixagevimab	NA	NA	Alpha	NA	NA	1.7
10.1038/s41586-021-03720-y	tixagevimab	4	ng/ml	Alpha	5	ng/ml	1.25
10.1038/s41586-021-03720-y	tixagevimab	4	ng/ml	Beta	23	ng/ml	5.75
10.1038/s41586-021-03720-y	tixagevimab	4	ng/ml	Gamma	32	ng/ml	8
10.1016/j.cell.2022.01.019	tixagevimab	2.2	ng/ml	Omicron/BA.1	6042	ng/ml	2746.36
10.1016/j.cell.2021.03.055	tixagevimab	5	ng/ml	Gamma	46	ng/ml	9.2
10.1016/j.cell.2021.12.046	tixagevimab	5	ng/ml	Delta	3	ng/ml	0.6
10.1016/j.cell.2021.12.046	tixagevimab	5	ng/ml	Alpha	11	ng/ml	2.2
10.1016/j.cell.2021.12.046	tixagevimab	5	ng/ml	Gamma	46	ng/ml	9.2
10.1016/j.cell.2021.12.046	tixagevimab	5	ng/ml	Beta	46	ng/ml	9.2
10.1016/j.cell.2021.12.046	tixagevimab	5	ng/ml	Omicron/BA.1	1152	ng/ml	230.4
10.1038/s41564-021-00972-2	tixagevimab	4	ng/ml	Delta	2	ng/ml	0.5
10.1038/s41564-021-00972-2	tixagevimab	4	ng/ml	Alpha	6	ng/ml	1.5
10.1038/s41564-021-00972-2	tixagevimab	4	ng/ml	Beta	25	ng/ml	6.25
10.1038/s41564-021-00972-2	tixagevimab	4	ng/ml	Gamma	46	ng/ml	11.5
10.1101/2022.01.19.476998	tixagevimab	8.7	ng/ml	Omicron/BA.1	197.2	ng/ml	22.6667
10.1101/2022.01.19.476998	tixagevimab	6.7	ng/ml	Omicron/BA.1	638.6	ng/ml	95.3134
https://www.fda.gov/media/154701/download	tixagevimab	NA	NA	Beta	NA	NA	9.3
https://www.fda.gov/media/154701/download	tixagevimab	NA	NA	Omicron/BA.2	NA	NA	1000
https://www.fda.gov/media/154701/download	tixagevimab	NA	NA	Omicron/BA.1	NA	NA	1000
10.1101/2022.04.06.487257	tixagevimab	5	ng/ml	Omicron/BA.2	10000	ng/ml	2000
10.1101/2022.04.06.487257	tixagevimab	5	ng/ml	Omicron/BA.1	10000	ng/ml	2000
10.1038/s41586-022-04594-4	tixagevimab	NA	NA	Omicron/BA.1	NA	NA	306
10.1038/s41586-022-04594-4	tixagevimab	5.1	ng/ml	Omicron/BA.2	3437.5	ng/ml	674.02
10.1016/j.cell.2021.06.020	tixagevimab	5	ng/ml	Delta	3	ng/ml	0.6
10.1038/s41586-021-04388-0	tixagevimab	0.2	ng/ml	Omicron/BA.1	201.5	ng/ml	1007.5
10.1126/scitranslmed.abn8543	tixagevimab	1.6	ng/ml	Omicron/BA.1	540.7	ng/ml	337.938
10.1038/s41586-021-04389-z	tixagevimab	18.3	ng/ml	Omicron/BA.1	8305	ng/ml	453.825
10.1101/2021.02.03.429164	tixagevimab	0.6	ng/ml	Omicron/BA.1	118.8	ng/ml	198
10.1002/eji.202249841	tixagevimab	5	ng/ml	Omicron/BA.1	115	ng/ml	23
10.1101/2022.07.19.500716	tixagevimab	4	ng/ml	Omicron/BA.4	10000	ng/ml	2500
10.1101/2022.07.19.500716	tixagevimab	4	ng/ml	Omicron/BA.2	10000	ng/ml	2500
10.1016/j.cell.2021.02.033	tixagevimab	5	ng/ml	Alpha	11	ng/ml	2.2
10.1016/j.ebiom.2022.103944	tixagevimab	41	ng/ml	Beta	24.5	ng/ml	0.597561
10.1016/j.ebiom.2022.103944	tixagevimab	41	ng/ml	Alpha	27.3	ng/ml	0.665854
10.1016/j.ebiom.2022.103944	tixagevimab	41	ng/ml	Delta	206.6	ng/ml	5.03902
10.1016/j.ebiom.2022.103944	tixagevimab	41	ng/ml	Omicron/BA.1	5000	ng/ml	121.951
10.1056/NEJMc2119407	tixagevimab	1.9	ng/ml	Alpha	1.3	ng/ml	0.684211
10.1056/NEJMc2119407	tixagevimab	1.9	ng/ml	Delta	4	ng/ml	2.10526
10.1056/NEJMc2119407	tixagevimab	1.9	ng/ml	Gamma	6.6	ng/ml	3.47368
10.1056/NEJMc2119407	tixagevimab	1.9	ng/ml	Beta	19	ng/ml	10
10.1056/NEJMc2119407	tixagevimab	1.9	ng/ml	Omicron/BA.1	1299.9	ng/ml	684.158
10.1056/NEJMc2201933	tixagevimab	1.9	ng/ml	Omicron/BA.2	395.8	ng/ml	208.316
10.1038/s41598-022-08559-5	tixagevimab	26	ng/ml	Omicron/BA.1	5000	ng/ml	192.308
10.1038/s41598-022-16964-z	tixagevimab	18.3	ng/ml	Delta	17.2	ng/ml	0.939891
10.1038/s41598-022-16964-z	tixagevimab	18.3	ng/ml	Omicron/BA.2	5000	ng/ml	273.224
10.1038/s41598-022-16964-z	tixagevimab	18.3	ng/ml	Omicron/BA.1	5000	ng/ml	273.224
10.1101/2022.05.21.492554	tixagevimab	1	ng/ml	Omicron/BA.1	246	ng/ml	246
10.1101/2022.05.21.492554	tixagevimab	1	ng/ml	Omicron/BA.4	10000	ng/ml	10000
10.1101/2022.05.21.492554	tixagevimab	1	ng/ml	Omicron/BA.2	1333	ng/ml	1333
10.1038/s41591-021-01678-y	tixagevimab	5.8	ng/ml	Omicron/BA.1	348.8	ng/ml	60.1379
10.1038/s41586-021-03398-2	tixagevimab	NA	NA	Alpha	NA	NA	0.3
10.1038/s41586-021-03398-2	tixagevimab	NA	NA	Alpha	NA	NA	1.5
10.1038/s41586-021-03398-2	tixagevimab	NA	NA	Beta	NA	NA	3.5
10.1038/s41586-021-03398-2	tixagevimab	NA	NA	Beta	NA	NA	6.3
10.1016/j.chom.2021.04.007	tixagevimab	3.4	ng/ml	Gamma	3.5	ng/ml	1.02941
10.1016/j.chom.2021.04.007	tixagevimab	0.6	ng/ml	Gamma	2.3	ng/ml	3.83333
10.1080/22221751.2022.2030200	tixagevimab	0.9	ng/ml	Omicron/BA.1	10000	ng/ml	11111.1
10.1038/s41586-022-04466-x	tixagevimab	5	ng/ml	Delta	6	ng/ml	1.2
10.1038/s41586-022-04466-x	tixagevimab	5	ng/ml	Gamma	8	ng/ml	1.6
10.1038/s41586-022-04466-x	tixagevimab	5	ng/ml	Alpha	16	ng/ml	3.2
10.1038/s41586-022-04466-x	tixagevimab	5	ng/ml	Beta	20	ng/ml	4
10.1038/s41586-022-04466-x	tixagevimab	5	ng/ml	Omicron/BA.1	4235	ng/ml	847
10.1101/2022.05.26.493517	tixagevimab	2	ng/ml	Omicron/BA.1	432	ng/ml	216
10.1101/2022.05.26.493517	tixagevimab	2	ng/ml	Omicron/BA.2	829.2	ng/ml	414.6
10.1101/2022.05.26.493517	tixagevimab	2	ng/ml	Omicron/BA.4	10000	ng/ml	5000
10.1016/j.celrep.2022.110812	tixagevimab	1.5	ng/ml	Omicron/BA.1	154.1	ng/ml	102.733
10.1016/S1473-3099(22)00365-6	tixagevimab	6.7	ng/ml	Omicron/BA.4	2750	ng/ml	410.448
10.1016/S1473-3099(22)00365-6	tixagevimab	6.7	ng/ml	Omicron/BA.2	2750	ng/ml	410.448
10.1101/2022.07.14.500041	tixagevimab	1.5	ng/ml	Omicron/BA.4	4375	ng/ml	2916.67
10.1101/2022.07.14.500041	tixagevimab	1.5	ng/ml	Omicron/BA.2	3815	ng/ml	2543.33
10.1101/2022.03.13.484037	tixagevimab	1	ng/ml	Delta	1	ng/ml	1
10.1101/2022.03.13.484037	tixagevimab	1	ng/ml	Gamma	2	ng/ml	2
10.1101/2022.03.13.484037	tixagevimab	1	ng/ml	Alpha	2	ng/ml	2
10.1101/2022.03.13.484037	tixagevimab	1	ng/ml	Beta	4	ng/ml	4
10.1101/2022.03.13.484037	tixagevimab	1	ng/ml	Omicron/BA.1	5000	ng/ml	5000
10.1016/j.cell.2021.02.037	tixagevimab	5	ng/ml	Beta	46	ng/ml	9.2
10.1126/science.abn8897	tixagevimab	2	ng/ml	Delta	1.4	ng/ml	0.7
10.1126/science.abn8897	tixagevimab	2	ng/ml	Gamma	1.9	ng/ml	0.95
10.1126/science.abn8897	tixagevimab	2	ng/ml	Alpha	2.7	ng/ml	1.35
10.1126/science.abn8897	tixagevimab	2	ng/ml	Beta	3.5	ng/ml	1.75
10.1126/science.abn8897	tixagevimab	2	ng/ml	Omicron/BA.1	269	ng/ml	134.5
10.1101/2022.02.15.480166	tixagevimab	8.6	ng/ml	Delta	15.7	ng/ml	1.82558
10.1101/2022.02.15.480166	tixagevimab	8.6	ng/ml	Omicron/BA.1	29498	ng/ml	3430
10.1101/2021.12.14.21267772	cilgavimab	18	ng/ml	Omicron/BA.1	1000	ng/ml	55.5556
10.1016/j.chom.2022.05.001	cilgavimab	1	ng/ml	Omicron/BA.2	4	ng/ml	4
10.1016/j.chom.2022.05.001	cilgavimab	1	ng/ml	Omicron/BA.1	10000	ng/ml	10000
10.1016/j.chom.2022.04.017	cilgavimab	25.1	ng/ml	Omicron/BA.2	52	ng/ml	2.07171
10.1016/j.chom.2022.04.017	cilgavimab	25.1	ng/ml	Omicron/BA.1	2693	ng/ml	107.291
https://opendata.ncats.nih.gov/variant/datasets	cilgavimab	7.5	ng/ml	Omicron/BA.1	1000	ng/ml	133.333
https://opendata.ncats.nih.gov/variant/datasets	cilgavimab	4.1	ng/ml	Omicron/BA.1	1600	ng/ml	390.244
10.1093/cid/ciac143	cilgavimab	0.3	ng/ml	Delta	5.8	ng/ml	19.3333
10.1093/cid/ciac143	cilgavimab	0.3	ng/ml	Omicron/BA.1	1315.7	ng/ml	4385.67
10.1038/s41591-022-01792-5	cilgavimab	8.5	ng/ml	Omicron/BA.2	9.3	ng/ml	1.09412
10.1038/s41591-022-01792-5	cilgavimab	8.5	ng/ml	Omicron/BA.1	1988	ng/ml	233.882
10.1038/s41586-021-04386-2	cilgavimab	8.1	ng/ml	Omicron/BA.1	2772	ng/ml	342.222
10.1038/s41586-021-04385-3	cilgavimab	2	ng/ml	Alpha	1	ng/ml	0.5
10.1038/s41586-021-04385-3	cilgavimab	2	ng/ml	Gamma	2	ng/ml	1
10.1038/s41586-021-04385-3	cilgavimab	2	ng/ml	Beta	3	ng/ml	1.5
10.1038/s41586-021-04385-3	cilgavimab	2	ng/ml	Delta	4	ng/ml	2
10.1038/s41586-021-04385-3	cilgavimab	2	ng/ml	Omicron/BA.1	2178	ng/ml	1089
10.1101/2022.02.07.479349	cilgavimab	1.4	ng/ml	Omicron/BA.2	5.6	ng/ml	4
10.1101/2022.02.07.479349	cilgavimab	1.4	ng/ml	Omicron/BA.1	10000	ng/ml	7142.86
10.1101/2022.04.30.489997	cilgavimab	2.5	ng/ml	Omicron/BA.2	6.5	ng/ml	2.6
10.1101/2022.04.30.489997	cilgavimab	2.5	ng/ml	Omicron/BA.4	23.4	ng/ml	9.36
10.1101/2022.04.30.489997	cilgavimab	2.5	ng/ml	Omicron/BA.1	3010	ng/ml	1204
10.1101/2022.03.17.484787	cilgavimab	29.5	ng/ml	Omicron/BA.2	32	ng/ml	1.08475
10.1101/2022.03.17.484787	cilgavimab	29.5	ng/ml	Omicron/BA.1	6078.7	ng/ml	206.058
10.1038/s41591-021-01294-w	cilgavimab	NA	NA	Beta	NA	NA	0.3
10.1038/s41591-021-01294-w	cilgavimab	NA	NA	Alpha	NA	NA	0.5
10.1016/j.celrep.2021.109604	cilgavimab	3	ng/ml	Alpha	9	ng/ml	3
10.1016/j.celrep.2021.109604	cilgavimab	3	ng/ml	Gamma	24	ng/ml	8
10.1038/s41586-021-03720-y	cilgavimab	26	ng/ml	Gamma	7	ng/ml	0.269231
10.1038/s41586-021-03720-y	cilgavimab	26	ng/ml	Alpha	10	ng/ml	0.384615
10.1038/s41586-021-03720-y	cilgavimab	26	ng/ml	Beta	19	ng/ml	0.730769
10.1016/j.cell.2022.01.019	cilgavimab	2.2	ng/ml	Omicron/BA.1	1656	ng/ml	752.727
10.1016/j.cell.2021.03.055	cilgavimab	13	ng/ml	Gamma	7	ng/ml	0.538462
10.1016/j.cell.2021.12.046	cilgavimab	13	ng/ml	Gamma	7	ng/ml	0.538462
10.1016/j.cell.2021.12.046	cilgavimab	13	ng/ml	Alpha	12	ng/ml	0.923077
10.1016/j.cell.2021.12.046	cilgavimab	13	ng/ml	Beta	14	ng/ml	1.07692
10.1016/j.cell.2021.12.046	cilgavimab	13	ng/ml	Delta	38	ng/ml	2.92308
10.1016/j.cell.2021.12.046	cilgavimab	13	ng/ml	Omicron/BA.1	3488	ng/ml	268.308
10.1038/s41564-021-00972-2	cilgavimab	28	ng/ml	Gamma	10	ng/ml	0.357143
10.1038/s41564-021-00972-2	cilgavimab	28	ng/ml	Alpha	10	ng/ml	0.357143
10.1038/s41564-021-00972-2	cilgavimab	28	ng/ml	Beta	22	ng/ml	0.785714
10.1038/s41564-021-00972-2	cilgavimab	28	ng/ml	Delta	43	ng/ml	1.53571
10.1101/2022.01.19.476998	cilgavimab	56.3	ng/ml	Omicron/BA.1	582.5	ng/ml	10.3464
10.1101/2022.01.19.476998	cilgavimab	35.3	ng/ml	Omicron/BA.1	9105	ng/ml	257.932
https://www.fda.gov/media/154701/download	cilgavimab	NA	NA	Omicron/BA.2	NA	NA	1.9
https://www.fda.gov/media/154701/download	cilgavimab	NA	NA	Omicron/BA.1	NA	NA	1000
10.1101/2022.04.06.487257	cilgavimab	5	ng/ml	Omicron/BA.2	8	ng/ml	1.6
10.1101/2022.04.06.487257	cilgavimab	5	ng/ml	Omicron/BA.1	6848	ng/ml	1369.6
10.1038/s41586-022-04594-4	cilgavimab	NA	NA	Omicron/BA.1	NA	NA	84
10.1038/s41586-022-04594-4	cilgavimab	16.5	ng/ml	Omicron/BA.2	28.1	ng/ml	1.70303
10.1016/j.cell.2021.06.020	cilgavimab	13	ng/ml	Delta	38	ng/ml	2.92308
10.1038/s41586-021-04388-0	cilgavimab	2	ng/ml	Omicron/BA.1	763.8	ng/ml	381.9
10.1126/scitranslmed.abn8543	cilgavimab	3.7	ng/ml	Omicron/BA.1	10000	ng/ml	2702.7
10.1038/s41586-021-04389-z	cilgavimab	50.3	ng/ml	Omicron/BA.1	1213	ng/ml	24.1153
10.1101/2021.02.03.429164	cilgavimab	5.5	ng/ml	Omicron/BA.1	221.5	ng/ml	40.2727
10.1002/eji.202249841	cilgavimab	14	ng/ml	Omicron/BA.1	882	ng/ml	63
10.1101/2022.07.19.500716	cilgavimab	6	ng/ml	Omicron/BA.2	15	ng/ml	2.5
10.1101/2022.07.19.500716	cilgavimab	6	ng/ml	Omicron/BA.4	86	ng/ml	14.3333
10.1016/j.cell.2021.02.033	cilgavimab	13	ng/ml	Alpha	12	ng/ml	0.923077
10.1016/j.ebiom.2022.103944	cilgavimab	18.2	ng/ml	Delta	16.1	ng/ml	0.884615
10.1016/j.ebiom.2022.103944	cilgavimab	18.2	ng/ml	Alpha	18.4	ng/ml	1.01099
10.1016/j.ebiom.2022.103944	cilgavimab	18.2	ng/ml	Beta	59	ng/ml	3.24176
10.1016/j.ebiom.2022.103944	cilgavimab	18.2	ng/ml	Omicron/BA.1	5000	ng/ml	274.725
10.1056/NEJMc2119407	cilgavimab	7.7	ng/ml	Gamma	4	ng/ml	0.519481
10.1056/NEJMc2119407	cilgavimab	7.7	ng/ml	Alpha	3.6	ng/ml	0.467532
10.1056/NEJMc2119407	cilgavimab	7.7	ng/ml	Beta	10	ng/ml	1.2987
10.1056/NEJMc2119407	cilgavimab	7.7	ng/ml	Delta	12.8	ng/ml	1.66234
10.1056/NEJMc2119407	cilgavimab	7.7	ng/ml	Omicron/BA.1	443.9	ng/ml	57.6494
10.1056/NEJMc2201933	cilgavimab	7.7	ng/ml	Omicron/BA.2	4.4	ng/ml	0.571429
10.1038/s41598-022-08559-5	cilgavimab	93	ng/ml	Omicron/BA.1	1472	ng/ml	15.828
10.1038/s41598-022-16964-z	cilgavimab	19.2	ng/ml	Delta	40.3	ng/ml	2.09896
10.1038/s41598-022-16964-z	cilgavimab	19.2	ng/ml	Omicron/BA.2	49.8	ng/ml	2.59375
10.1038/s41598-022-16964-z	cilgavimab	19.2	ng/ml	Omicron/BA.1	1617	ng/ml	84.2188
10.1101/2022.05.21.492554	cilgavimab	2	ng/ml	Omicron/BA.2	8	ng/ml	4
10.1101/2022.05.21.492554	cilgavimab	2	ng/ml	Omicron/BA.4	15	ng/ml	7.5
10.1101/2022.05.21.492554	cilgavimab	2	ng/ml	Omicron/BA.1	308	ng/ml	154
10.1038/s41591-021-01678-y	cilgavimab	31.3	ng/ml	Omicron/BA.1	596.9	ng/ml	19.0703
10.1038/s41586-021-03398-2	cilgavimab	NA	NA	Beta	NA	NA	0.3
10.1038/s41586-021-03398-2	cilgavimab	NA	NA	Alpha	NA	NA	0.3
10.1038/s41586-021-03398-2	cilgavimab	NA	NA	Beta	NA	NA	1
10.1038/s41586-021-03398-2	cilgavimab	NA	NA	Alpha	NA	NA	1.1
10.1016/j.chom.2021.04.007	cilgavimab	2.6	ng/ml	Gamma	1.2	ng/ml	0.461538
10.1016/j.chom.2021.04.007	cilgavimab	5.8	ng/ml	Gamma	3.2	ng/ml	0.551724
10.1080/22221751.2022.2030200	cilgavimab	2	ng/ml	Omicron/BA.1	10000	ng/ml	5000
10.1101/2022.05.26.493517	cilgavimab	6	ng/ml	Omicron/BA.2	9.7	ng/ml	1.61667
10.1101/2022.05.26.493517	cilgavimab	6	ng/ml	Omicron/BA.4	22	ng/ml	3.66667
10.1101/2022.05.26.493517	cilgavimab	6	ng/ml	Omicron/BA.1	209	ng/ml	34.8333
10.1016/j.celrep.2022.110812	cilgavimab	4.2	ng/ml	Omicron/BA.1	6184.6	ng/ml	1472.52
10.1016/S1473-3099(22)00365-6	cilgavimab	21	ng/ml	Omicron/BA.2	19	ng/ml	0.904762
10.1016/S1473-3099(22)00365-6	cilgavimab	21	ng/ml	Omicron/BA.4	443	ng/ml	21.0952
10.1101/2022.07.14.500041	cilgavimab	14	ng/ml	Omicron/BA.2	21	ng/ml	1.5
10.1101/2022.07.14.500041	cilgavimab	14	ng/ml	Omicron/BA.4	305	ng/ml	21.7857
10.1101/2022.03.13.484037	cilgavimab	5	ng/ml	Alpha	3	ng/ml	0.6
10.1101/2022.03.13.484037	cilgavimab	5	ng/ml	Gamma	6	ng/ml	1.2
10.1101/2022.03.13.484037	cilgavimab	5	ng/ml	Beta	6	ng/ml	1.2
10.1101/2022.03.13.484037	cilgavimab	5	ng/ml	Delta	60	ng/ml	12
10.1101/2022.03.13.484037	cilgavimab	5	ng/ml	Omicron/BA.1	5000	ng/ml	1000
10.1016/j.cell.2021.02.037	cilgavimab	13	ng/ml	Beta	14	ng/ml	1.07692
10.1126/science.abn8897	cilgavimab	3.7	ng/ml	Beta	5.4	ng/ml	1.45946
10.1126/science.abn8897	cilgavimab	3.7	ng/ml	Alpha	6.3	ng/ml	1.7027
10.1126/science.abn8897	cilgavimab	3.7	ng/ml	Gamma	14.1	ng/ml	3.81081
10.1126/science.abn8897	cilgavimab	3.7	ng/ml	Delta	25	ng/ml	6.75676
10.1126/science.abn8897	cilgavimab	3.7	ng/ml	Omicron/BA.1	5850	ng/ml	1581.08
10.1101/2022.02.15.480166	cilgavimab	6.9	ng/ml	Delta	14.7	ng/ml	2.13043
10.1101/2022.02.15.480166	cilgavimab	6.9	ng/ml	Omicron/BA.2	12192	ng/ml	1766.96
10.1016/j.chom.2022.05.001	Bebtelovimab	1.5	ng/ml	Omicron/BA.2	0.7	ng/ml	0.466667
10.1016/j.chom.2022.05.001	Bebtelovimab	1.5	ng/ml	Omicron/BA.1	1.3	ng/ml	0.866667
10.1101/2022.02.07.479349	Bebtelovimab	1.5	ng/ml	Omicron/BA.1	0.6	ng/ml	0.4
10.1101/2022.02.07.479349	Bebtelovimab	1.5	ng/ml	Omicron/BA.2	0.8	ng/ml	0.533333
10.1101/2022.04.30.489997	Bebtelovimab	0.8	ng/ml	Omicron/BA.1	0.6	ng/ml	0.75
10.1101/2022.04.30.489997	Bebtelovimab	0.8	ng/ml	Omicron/BA.4	0.9	ng/ml	1.125
10.1101/2022.04.30.489997	Bebtelovimab	0.8	ng/ml	Omicron/BA.2	0.9	ng/ml	1.125
https://www.fda.gov/media/156152/download	Bebtelovimab	NA	NA	Gamma	NA	NA	1
https://www.fda.gov/media/156152/download	Bebtelovimab	NA	NA	Gamma	NA	NA	1
https://www.fda.gov/media/156152/download	Bebtelovimab	NA	NA	Beta	NA	NA	1
https://www.fda.gov/media/156152/download	Bebtelovimab	NA	NA	Beta	NA	NA	1
https://www.fda.gov/media/156152/download	Bebtelovimab	NA	NA	Omicron/BA.2	NA	NA	1
https://www.fda.gov/media/156152/download	Bebtelovimab	NA	NA	Delta	NA	NA	1
https://www.fda.gov/media/156152/download	Bebtelovimab	NA	NA	Delta	NA	NA	1
https://www.fda.gov/media/156152/download	Bebtelovimab	NA	NA	Omicron/BA.1	NA	NA	1
https://www.fda.gov/media/156152/download	Bebtelovimab	NA	NA	Omicron/BA.1	NA	NA	1
https://www.fda.gov/media/156152/download	Bebtelovimab	NA	NA	Alpha	NA	NA	1
https://www.fda.gov/media/156152/download	Bebtelovimab	NA	NA	Alpha	NA	NA	1
https://www.fda.gov/media/156152/download	Bebtelovimab	NA	NA	Delta	NA	NA	16.4
10.1101/2022.04.06.487257	Bebtelovimab	5	ng/ml	Omicron/BA.2	5	ng/ml	1
10.1101/2022.04.06.487257	Bebtelovimab	5	ng/ml	Omicron/BA.1	5	ng/ml	1
10.1038/s41586-022-04594-4	Bebtelovimab	NA	NA	Omicron/BA.1	NA	NA	0.7
10.1038/s41586-022-04594-4	Bebtelovimab	5.3	ng/ml	Omicron/BA.2	5.3	ng/ml	1
10.1126/scitranslmed.abn8543	Bebtelovimab	1.3	ng/ml	Omicron/BA.1	3.2	ng/ml	2.46154
10.1101/2022.07.19.500716	Bebtelovimab	2	ng/ml	Omicron/BA.4	2	ng/ml	1
10.1101/2022.07.19.500716	Bebtelovimab	2	ng/ml	Omicron/BA.2	3	ng/ml	1.5
10.1101/2022.05.26.493517	Bebtelovimab	1	ng/ml	Omicron/BA.4	2	ng/ml	2
10.1101/2022.05.26.493517	Bebtelovimab	1	ng/ml	Omicron/BA.2	2	ng/ml	2
10.1101/2022.05.26.493517	Bebtelovimab	1	ng/ml	Omicron/BA.1	3	ng/ml	3
10.1016/j.celrep.2022.110812	Bebtelovimab	3	ng/ml	Alpha	1	ng/ml	0.333333
10.1016/j.celrep.2022.110812	Bebtelovimab	5	ng/ml	Gamma	2	ng/ml	0.4
10.1016/j.celrep.2022.110812	Bebtelovimab	11	ng/ml	Alpha	4	ng/ml	0.363636
10.1016/j.celrep.2022.110812	Bebtelovimab	11	ng/ml	Beta	7	ng/ml	0.636364
10.1016/j.celrep.2022.110812	Bebtelovimab	5	ng/ml	Beta	3	ng/ml	0.6
10.1016/j.celrep.2022.110812	Bebtelovimab	3	ng/ml	Gamma	2	ng/ml	0.666667
10.1016/j.celrep.2022.110812	Bebtelovimab	3	ng/ml	Beta	2	ng/ml	0.666667
10.1016/j.celrep.2022.110812	Bebtelovimab	3	ng/ml	Delta	1.6	ng/ml	0.533333
10.1016/j.celrep.2022.110812	Bebtelovimab	11	ng/ml	Delta	8	ng/ml	0.727273
10.1016/j.celrep.2022.110812	Bebtelovimab	2.9	ng/ml	Omicron/BA.1	2.5	ng/ml	0.862069
10.1016/j.celrep.2022.110812	Bebtelovimab	5	ng/ml	Alpha	4	ng/ml	0.8
10.1016/j.celrep.2022.110812	Bebtelovimab	3	ng/ml	Omicron/BA.2	4	ng/ml	1.33333
10.1016/j.celrep.2022.110812	Bebtelovimab	11	ng/ml	Omicron/BA.1	16	ng/ml	1.45455
10.1016/S1473-3099(22)00365-6	Bebtelovimab	8.1	ng/ml	Omicron/BA.2	2.9	ng/ml	0.358025
10.1016/S1473-3099(22)00365-6	Bebtelovimab	8.1	ng/ml	Omicron/BA.4	6.3	ng/ml	0.777778
10.1101/2022.07.14.500041	Bebtelovimab	2.4	ng/ml	Omicron/BA.4	1.3	ng/ml	0.541667
10.1101/2022.07.14.500041	Bebtelovimab	2.4	ng/ml	Omicron/BA.2	1.7	ng/ml	0.708333
10.1126/science.abn8897	Bebtelovimab	3	ng/ml	Delta	3.7	ng/ml	1.23333
10.1126/science.abn8897	Bebtelovimab	3	ng/ml	Beta	4.1	ng/ml	1.36667
10.1126/science.abn8897	Bebtelovimab	3	ng/ml	Omicron/BA.1	5.1	ng/ml	1.7
10.1126/science.abn8897	Bebtelovimab	3	ng/ml	Gamma	11.5	ng/ml	3.83333
10.1126/science.abn8897	Bebtelovimab	3	ng/ml	Alpha	30.6	ng/ml	10.2
10.1101/2021.12.14.21267772	Imdevimab	25	ng/ml	Omicron/BA.1	1000	ng/ml	40
10.1016/j.chom.2022.05.001	Imdevimab	3	ng/ml	Omicron/BA.2	353	ng/ml	117.667
10.1016/j.chom.2022.05.001	Imdevimab	3	ng/ml	Omicron/BA.1	10000	ng/ml	3333.33
10.1016/j.celrep.2021.109825	Imdevimab	8.3	ng/ml	Delta	4.3	ng/ml	0.518072
10.1038/s41423-021-00772-y	Imdevimab	22.7	ng/ml	Delta	33.5	ng/ml	1.47577
10.1016/j.chom.2022.04.017	Imdevimab	23.7	ng/ml	Omicron/BA.2	1166	ng/ml	49.1983
10.1016/j.chom.2022.04.017	Imdevimab	23.7	ng/ml	Omicron/BA.1	10000	ng/ml	421.941
10.1016/j.celrep.2022.110754	Imdevimab	10.5	ng/ml	Beta	5.8	ng/ml	0.552381
10.1093/cid/ciac143	Imdevimab	8.9	ng/ml	Beta	3.8	ng/ml	0.426966
10.1093/cid/ciac143	Imdevimab	8.9	ng/ml	Alpha	19	ng/ml	2.13483
10.1093/cid/ciac143	Imdevimab	8.9	ng/ml	Delta	8.8	ng/ml	0.988764
10.1093/cid/ciac143	Imdevimab	8.9	ng/ml	Omicron/BA.1	12307.2	ng/ml	1382.83
10.1038/s41591-022-01792-5	Imdevimab	1.2	ng/ml	Omicron/BA.2	693	ng/ml	577.5
10.1038/s41591-022-01792-5	Imdevimab	1.2	ng/ml	Omicron/BA.1	9000	ng/ml	7500
10.1038/s41586-021-04386-2	Imdevimab	25.1	ng/ml	Omicron/BA.1	10000	ng/ml	398.406
10.1038/s41586-021-04385-3	Imdevimab	5	ng/ml	Beta	2	ng/ml	0.4
10.1038/s41586-021-04385-3	Imdevimab	5	ng/ml	Gamma	3	ng/ml	0.6
10.1038/s41586-021-04385-3	Imdevimab	5	ng/ml	Alpha	3	ng/ml	0.6
10.1038/s41586-021-04385-3	Imdevimab	5	ng/ml	Delta	5	ng/ml	1
10.1038/s41586-021-04385-3	Imdevimab	5	ng/ml	Omicron/BA.1	10000	ng/ml	2000
10.1101/2022.02.07.479349	Imdevimab	5.4	ng/ml	Omicron/BA.2	549	ng/ml	101.667
10.1101/2022.02.07.479349	Imdevimab	5.4	ng/ml	Omicron/BA.1	10000	ng/ml	1851.85
10.1101/2022.04.30.489997	Imdevimab	5.7	ng/ml	Omicron/BA.2	496	ng/ml	87.0175
10.1101/2022.04.30.489997	Imdevimab	5.7	ng/ml	Omicron/BA.4	520	ng/ml	91.2281
10.1101/2022.04.30.489997	Imdevimab	5.7	ng/ml	Omicron/BA.1	10000	ng/ml	1754.39
10.1038/s41586-021-03720-y	Imdevimab	12	ng/ml	Beta	4	ng/ml	0.333333
10.1038/s41586-021-03720-y	Imdevimab	12	ng/ml	Gamma	7	ng/ml	0.583333
10.1038/s41586-021-03720-y	Imdevimab	12	ng/ml	Alpha	7	ng/ml	0.583333
10.1101/2022.01.12.22269023	Imdevimab	9	ng/ml	Alpha	1	ng/ml	0.111111
10.1101/2022.01.12.22269023	Imdevimab	9	ng/ml	Beta	2	ng/ml	0.222222
10.1101/2022.01.12.22269023	Imdevimab	9	ng/ml	Delta	3	ng/ml	0.333333
10.1101/2022.01.12.22269023	Imdevimab	9	ng/ml	Omicron/BA.1	10000	ng/ml	1111.11
10.1016/j.cell.2021.06.002	Imdevimab	6.9	ng/ml	Gamma	1.1	ng/ml	0.15942
10.1016/j.cell.2021.06.002	Imdevimab	6.9	ng/ml	Beta	1.2	ng/ml	0.173913
10.1016/j.cell.2021.06.002	Imdevimab	6.9	ng/ml	Alpha	2.9	ng/ml	0.42029
10.1016/j.cell.2022.01.019	Imdevimab	9.6	ng/ml	Omicron/BA.1	10000	ng/ml	1041.67
10.1016/j.cell.2021.03.055	Imdevimab	32	ng/ml	Gamma	13	ng/ml	0.40625
10.1016/j.cell.2021.12.046	Imdevimab	32	ng/ml	Beta	7	ng/ml	0.21875
10.1016/j.cell.2021.12.046	Imdevimab	32	ng/ml	Gamma	13	ng/ml	0.40625
10.1016/j.cell.2021.12.046	Imdevimab	32	ng/ml	Delta	17	ng/ml	0.53125
10.1016/j.cell.2021.12.046	Imdevimab	32	ng/ml	Alpha	28	ng/ml	0.875
10.1016/j.cell.2021.12.046	Imdevimab	32	ng/ml	Omicron/BA.1	10000	ng/ml	312.5
10.1126/sciimmunol.abp9312	Imdevimab	4.7	ng/ml	Beta	2.3	ng/ml	0.489362
10.1126/sciimmunol.abp9312	Imdevimab	4.7	ng/ml	Alpha	4	ng/ml	0.851064
10.1126/sciimmunol.abp9312	Imdevimab	4.7	ng/ml	Delta	10.5	ng/ml	2.23404
10.1126/sciimmunol.abp9312	Imdevimab	4.7	ng/ml	Omicron/BA.1	6000	ng/ml	1276.6
https://www.fda.gov/drugs/drug-safety-and-availability/fda-authorizes-revisions-fact-sheets-address-sars-cov-2-variants-monoclonal-antibody-products-under	Imdevimab	NA	NA	Alpha	NA	NA	1
10.1016/j.celrep.2021.109814	Imdevimab	28	ng/ml	Alpha	4	ng/ml	0.142857
10.1016/j.celrep.2021.109814	Imdevimab	28	ng/ml	Beta	12	ng/ml	0.428571
10.1038/s41591-021-01676-0	Imdevimab	9.4	ng/ml	Alpha	0.6	ng/ml	0.0638298
10.1038/s41591-021-01676-0	Imdevimab	9.4	ng/ml	Beta	1.1	ng/ml	0.117021
10.1038/s41591-021-01676-0	Imdevimab	9.4	ng/ml	Delta	45.4	ng/ml	4.82979
10.1038/s41591-021-01676-0	Imdevimab	9.4	ng/ml	Omicron/BA.1	10000	ng/ml	1063.83
10.1101/2022.04.06.487257	Imdevimab	5	ng/ml	Omicron/BA.2	4173	ng/ml	834.6
10.1101/2022.04.06.487257	Imdevimab	5	ng/ml	Omicron/BA.1	10000	ng/ml	2000
10.1016/j.cell.2021.03.036	Imdevimab	0.9	ng/ml	Gamma	0.6	ng/ml	0.666667
10.1016/j.cell.2021.03.036	Imdevimab	0.9	ng/ml	Beta	0.9	ng/ml	1
10.1016/j.cell.2021.03.036	Imdevimab	0.9	ng/ml	Alpha	0.9	ng/ml	1
10.1016/j.celrep.2021.109415	Imdevimab	0.9	ng/ml	Beta	0.9	ng/ml	1
10.1016/j.cell.2021.12.032	Imdevimab	9	ng/ml	Omicron/BA.1	10000	ng/ml	1111.11
10.1038/s41586-022-04594-4	Imdevimab	NA	NA	Omicron/BA.1	NA	NA	1000
10.1038/s41586-022-04594-4	Imdevimab	6.5	ng/ml	Omicron/BA.2	1425.9	ng/ml	219.369
10.1038/s41422-022-00638-6	Imdevimab	2	ng/ml	Beta	2	ng/ml	1
10.1038/s41422-022-00638-6	Imdevimab	2	ng/ml	Delta	3	ng/ml	1.5
10.1038/s41422-022-00638-6	Imdevimab	2	ng/ml	Omicron/BA.1	50000	ng/ml	25000
10.1038/s41467-022-28766-y	Imdevimab	20	ng/ml	Gamma	10	ng/ml	0.5
10.1038/s41467-022-28766-y	Imdevimab	20	ng/ml	Beta	10	ng/ml	0.5
10.1038/s41467-022-28766-y	Imdevimab	20	ng/ml	Alpha	10	ng/ml	0.5
10.1038/s41467-022-28766-y	Imdevimab	20	ng/ml	Delta	40	ng/ml	2
10.1016/j.cell.2021.06.020	Imdevimab	32	ng/ml	Delta	17	ng/ml	0.53125
10.1038/s41586-021-04388-0	Imdevimab	0.6	ng/ml	Omicron/BA.1	10000	ng/ml	16666.7
10.1101/2022.02.25.482049	Imdevimab	46	ng/ml	Omicron/BA.1	100000	ng/ml	2173.91
10.1038/s41586-022-04474-x	Imdevimab	7	ng/ml	Omicron/BA.1	10000	ng/ml	1428.57
10.1101/2021.09.23.21264014	Imdevimab	65	ng/ml	Gamma	20	ng/ml	0.307692
10.1101/2021.09.23.21264014	Imdevimab	65	ng/ml	Alpha	20	ng/ml	0.307692
10.1101/2021.09.23.21264014	Imdevimab	65	ng/ml	Beta	56	ng/ml	0.861538
10.1101/2021.09.23.21264014	Imdevimab	65	ng/ml	Delta	96	ng/ml	1.47692
10.1038/s41586-021-03944-y	Imdevimab	31.9	ng/ml	Delta	45.4	ng/ml	1.4232
10.1016/j.immuni.2021.06.015	Imdevimab	2581	ng/ml	Gamma	136	ng/ml	0.0526928
10.1016/j.immuni.2021.06.015	Imdevimab	2581	ng/ml	Beta	352	ng/ml	0.136381
10.1016/j.immuni.2021.06.015	Imdevimab	2581	ng/ml	Alpha	590	ng/ml	0.228594
10.1126/science.abl6251	Imdevimab	32	ng/ml	Alpha	28	ng/ml	0.875
10.1126/science.abl6251	Imdevimab	32	ng/ml	Beta	50	ng/ml	1.5625
10.1126/science.abl6251	Imdevimab	32	ng/ml	Gamma	68	ng/ml	2.125
10.1101/2022.02.27.482147	Imdevimab	12.5	ng/ml	Gamma	8.2	ng/ml	0.656
10.1101/2022.02.27.482147	Imdevimab	12.5	ng/ml	Alpha	22.7	ng/ml	1.816
10.1101/2022.02.27.482147	Imdevimab	12.5	ng/ml	Delta	29	ng/ml	2.32
10.1101/2022.02.27.482147	Imdevimab	12.5	ng/ml	Omicron/BA.2	1252.5	ng/ml	100.2
10.1101/2022.02.27.482147	Imdevimab	12.5	ng/ml	Omicron/BA.1	10000	ng/ml	800
10.1101/2022.02.06.479332	Imdevimab	23	ng/ml	Alpha	3	ng/ml	0.130435
10.1101/2022.02.06.479332	Imdevimab	23	ng/ml	Gamma	10	ng/ml	0.434783
10.1101/2022.02.06.479332	Imdevimab	23	ng/ml	Beta	10	ng/ml	0.434783
10.1101/2022.02.06.479332	Imdevimab	23	ng/ml	Delta	81	ng/ml	3.52174
10.1038/s41586-021-03777-9	Imdevimab	0.1	ng/ml	Beta	0.1	ng/ml	1
10.1038/s41586-021-03777-9	Imdevimab	0.1	ng/ml	Delta	0.1	ng/ml	1
10.1038/s41586-021-03777-9	Imdevimab	0.1	ng/ml	Alpha	0.1	ng/ml	1
10.1038/s41586-021-04389-z	Imdevimab	6.5	ng/ml	Omicron/BA.1	9000	ng/ml	1384.62
10.1101/2021.02.03.429164	Imdevimab	3.3	ng/ml	Omicron/BA.1	1000	ng/ml	303.03
10.1016/S1473-3099(22)00129-3	Imdevimab	8	ng/ml	Omicron/BA.1	10000	ng/ml	1250
10.1101/2022.07.19.500716	Imdevimab	7	ng/ml	Omicron/BA.4	1000	ng/ml	142.857
10.1101/2022.07.19.500716	Imdevimab	7	ng/ml	Omicron/BA.2	1000	ng/ml	142.857
10.1016/j.cell.2021.02.033	Imdevimab	32	ng/ml	Alpha	28	ng/ml	0.875
10.1101/2021.12.20.21268048	Imdevimab	34	ng/ml	Delta	125	ng/ml	3.67647
10.1101/2021.12.20.21268048	Imdevimab	34	ng/ml	Omicron/BA.1	1000	ng/ml	29.4118
10.1128/mBio.00696-21	Imdevimab	19.4	ng/ml	Alpha	19.4	ng/ml	1
10.1128/mBio.00696-21	Imdevimab	19.4	ng/ml	Gamma	36.4	ng/ml	1.87629
10.1128/mBio.00696-21	Imdevimab	19.4	ng/ml	Beta	43.7	ng/ml	2.25258
10.1101/2021.05.14.444076	Imdevimab	50.3	ng/ml	Alpha	37.5	ng/ml	0.745527
10.1101/2021.05.14.444076	Imdevimab	50.3	ng/ml	Beta	73.3	ng/ml	1.45726
10.1101/2021.07.02.450959	Imdevimab	9.3	ng/ml	Beta	16.4	ng/ml	1.76344
10.1101/2021.07.19.452771	Imdevimab	9.3	ng/ml	Beta	16.4	ng/ml	1.76344
10.1101/2021.07.19.452771	Imdevimab	9.3	ng/ml	Delta	28.8	ng/ml	3.09677
10.1016/j.ebiom.2022.103944	Imdevimab	2	ng/ml	Alpha	1.5	ng/ml	0.75
10.1016/j.ebiom.2022.103944	Imdevimab	2	ng/ml	Beta	3.9	ng/ml	1.95
10.1016/j.ebiom.2022.103944	Imdevimab	2	ng/ml	Delta	6	ng/ml	3
10.1016/j.ebiom.2022.103944	Imdevimab	2	ng/ml	Omicron/BA.1	5000	ng/ml	2500
10.1056/NEJMc2119407	Imdevimab	3	ng/ml	Gamma	1	ng/ml	0.333333
10.1056/NEJMc2119407	Imdevimab	3	ng/ml	Alpha	1.9	ng/ml	0.633333
10.1056/NEJMc2119407	Imdevimab	3	ng/ml	Beta	2.2	ng/ml	0.733333
10.1056/NEJMc2119407	Imdevimab	3	ng/ml	Delta	4	ng/ml	1.33333
10.1056/NEJMc2119407	Imdevimab	3	ng/ml	Omicron/BA.1	50000	ng/ml	16666.7
10.1056/NEJMc2201933	Imdevimab	3	ng/ml	Omicron/BA.2	68.7	ng/ml	22.9
10.1038/s41598-022-08559-5	Imdevimab	9	ng/ml	Omicron/BA.1	1000	ng/ml	111.111
10.1101/2022.05.21.492554	Imdevimab	2	ng/ml	Omicron/BA.2	616	ng/ml	308
10.1101/2022.05.21.492554	Imdevimab	2	ng/ml	Omicron/BA.4	10000	ng/ml	5000
10.1101/2022.05.21.492554	Imdevimab	2	ng/ml	Omicron/BA.1	10000	ng/ml	5000
10.1038/s41591-021-01678-y	Imdevimab	36.1	ng/ml	Omicron/BA.1	10000	ng/ml	277.008
10.1038/s41586-021-03398-2	Imdevimab	NA	NA	Alpha	NA	NA	0.5
10.1038/s41586-021-03398-2	Imdevimab	NA	NA	Beta	NA	NA	0.6
10.1038/s41586-021-03398-2	Imdevimab	NA	NA	Alpha	NA	NA	1
10.1038/s41586-021-03398-2	Imdevimab	NA	NA	Beta	NA	NA	3.5
10.1016/j.chom.2021.04.007	Imdevimab	0.6	ng/ml	Gamma	0.3	ng/ml	0.5
10.1016/j.chom.2021.04.007	Imdevimab	1.8	ng/ml	Gamma	3.2	ng/ml	1.77778
10.1126/science.abh1766	Imdevimab	71	ng/ml	Gamma	5.1	ng/ml	0.071831
10.1126/science.abh1766	Imdevimab	71	ng/ml	Alpha	16.8	ng/ml	0.23662
10.1126/science.abh1766	Imdevimab	71	ng/ml	Beta	18.7	ng/ml	0.26338
10.1126/science.abh1766	Imdevimab	71	ng/ml	Delta	312.8	ng/ml	4.40563
10.1016/j.immuni.2021.06.003	Imdevimab	4.4	ng/ml	Gamma	1.5	ng/ml	0.340909
10.1016/j.immuni.2021.06.003	Imdevimab	4.4	ng/ml	Alpha	1.8	ng/ml	0.409091
10.1016/j.immuni.2021.06.003	Imdevimab	4.4	ng/ml	Beta	2.2	ng/ml	0.5
10.1080/22221751.2022.2030200	Imdevimab	2.8	ng/ml	Omicron/BA.1	10000	ng/ml	3571.43
10.1101/2022.01.30.478305	Imdevimab	2.3	ng/ml	Alpha	1.7	ng/ml	0.73913
10.1101/2022.01.30.478305	Imdevimab	2.3	ng/ml	Beta	5.7	ng/ml	2.47826
10.1101/2022.01.30.478305	Imdevimab	2.3	ng/ml	Delta	32.9	ng/ml	14.3043
10.1101/2022.01.30.478305	Imdevimab	2.3	ng/ml	Gamma	38.5	ng/ml	16.7391
10.1101/2022.01.30.478305	Imdevimab	2.3	ng/ml	Omicron/BA.1	10000	ng/ml	4347.83
10.1038/s41586-022-04466-x	Imdevimab	13	ng/ml	Gamma	5	ng/ml	0.384615
10.1038/s41586-022-04466-x	Imdevimab	13	ng/ml	Beta	7	ng/ml	0.538462
10.1038/s41586-022-04466-x	Imdevimab	13	ng/ml	Alpha	6	ng/ml	0.461538
10.1038/s41586-022-04466-x	Imdevimab	13	ng/ml	Delta	49	ng/ml	3.76923
10.1038/s41586-022-04466-x	Imdevimab	13	ng/ml	Omicron/BA.1	10000	ng/ml	769.231
10.1101/2022.05.26.493517	Imdevimab	1	ng/ml	Omicron/BA.2	545.9	ng/ml	545.9
10.1101/2022.05.26.493517	Imdevimab	1	ng/ml	Omicron/BA.4	2682	ng/ml	2682
10.1101/2022.05.26.493517	Imdevimab	1	ng/ml	Omicron/BA.1	7586	ng/ml	7586
10.1016/j.celrep.2022.110812	Imdevimab	21	ng/ml	Omicron/BA.1	10000	ng/ml	476.19
10.1101/2022.05.25.493397	Imdevimab	2	ng/ml	Omicron/BA.2	1021	ng/ml	510.5
10.1101/2022.05.25.493397	Imdevimab	2	ng/ml	Omicron/BA.4	1487	ng/ml	743.5
10.1101/2022.05.25.493397	Imdevimab	2	ng/ml	Omicron/BA.1	25000	ng/ml	12500
10.1101/2022.02.14.480335	Imdevimab	6.6	ng/ml	Omicron/BA.2	10000	ng/ml	1515.15
10.1101/2022.02.14.480335	Imdevimab	6.6	ng/ml	Omicron/BA.1	10000	ng/ml	1515.15
10.1016/S1473-3099(22)00365-6	Imdevimab	79	ng/ml	Omicron/BA.4	50000	ng/ml	632.911
10.1016/S1473-3099(22)00365-6	Imdevimab	79	ng/ml	Omicron/BA.2	50000	ng/ml	632.911
10.1101/2022.07.14.500041	Imdevimab	8	ng/ml	Omicron/BA.4	5000	ng/ml	625
10.1101/2022.07.14.500041	Imdevimab	8	ng/ml	Omicron/BA.2	5000	ng/ml	625
10.1101/2021.01.27.428353	Imdevimab	6.8	ng/ml	Gamma	5	ng/ml	0.735294
10.1101/2021.01.27.428353	Imdevimab	6.8	ng/ml	Beta	5	ng/ml	0.735294
10.1101/2021.01.27.428353	Imdevimab	6.8	ng/ml	Alpha	5	ng/ml	0.735294
10.1101/2021.01.27.428353	Imdevimab	6.8	ng/ml	Delta	30.8	ng/ml	4.52941
10.1101/2022.03.13.484037	Imdevimab	25	ng/ml	Alpha	5	ng/ml	0.2
10.1101/2022.03.13.484037	Imdevimab	25	ng/ml	Gamma	10	ng/ml	0.4
10.1101/2022.03.13.484037	Imdevimab	25	ng/ml	Beta	13	ng/ml	0.52
10.1101/2022.03.13.484037	Imdevimab	25	ng/ml	Delta	174	ng/ml	6.96
10.1101/2022.03.13.484037	Imdevimab	25	ng/ml	Omicron/BA.1	5000	ng/ml	200
10.1016/j.cell.2021.02.037	Imdevimab	32	ng/ml	Beta	7	ng/ml	0.21875
10.1126/science.abn8897	Imdevimab	20	ng/ml	Gamma	6.5	ng/ml	0.325
10.1126/science.abn8897	Imdevimab	20	ng/ml	Alpha	13.5	ng/ml	0.675
10.1126/science.abn8897	Imdevimab	20	ng/ml	Beta	24.4	ng/ml	1.22
10.1126/science.abn8897	Imdevimab	20	ng/ml	Delta	455	ng/ml	22.75
10.1126/science.abn8897	Imdevimab	20	ng/ml	Omicron/BA.1	10000	ng/ml	500
10.1101/2022.02.15.480166	Imdevimab	30.9	ng/ml	Delta	24.2	ng/ml	0.783172
10.1002/mco2.143	Imdevimab	43	ng/ml	Omicron/BA.1	2000	ng/ml	46.5116
10.1101/2021.12.14.21267772	Sotrovimab	372	ng/ml	Omicron/BA.1	1059	ng/ml	2.84677
10.1016/j.chom.2022.05.001	Sotrovimab	9	ng/ml	Omicron/BA.1	62	ng/ml	6.88889
10.1016/j.chom.2022.05.001	Sotrovimab	9	ng/ml	Omicron/BA.2	160	ng/ml	17.7778
10.1016/j.chom.2022.04.017	Sotrovimab	198.3	ng/ml	Omicron/BA.1	749.1	ng/ml	3.77761
10.1016/j.chom.2022.04.017	Sotrovimab	198.3	ng/ml	Omicron/BA.2	7032	ng/ml	35.4614
10.1038/s41591-022-01792-5	Sotrovimab	280	ng/ml	Omicron/BA.1	1508	ng/ml	5.38571
10.1038/s41591-022-01792-5	Sotrovimab	280	ng/ml	Omicron/BA.2	9000	ng/ml	32.1429
10.1038/s41586-021-04386-2	Sotrovimab	179	ng/ml	Omicron/BA.1	320	ng/ml	1.78771
10.1038/s41586-021-04386-2	Sotrovimab	90.6	ng/ml	Omicron/BA.1	260	ng/ml	2.86976
10.1038/s41586-021-04385-3	Sotrovimab	58	ng/ml	Beta	50	ng/ml	0.862069
10.1038/s41586-021-04385-3	Sotrovimab	58	ng/ml	Gamma	66	ng/ml	1.13793
10.1038/s41586-021-04385-3	Sotrovimab	58	ng/ml	Delta	73	ng/ml	1.25862
10.1038/s41586-021-04385-3	Sotrovimab	58	ng/ml	Alpha	80	ng/ml	1.37931
10.1038/s41586-021-04385-3	Sotrovimab	58	ng/ml	Omicron/BA.1	181	ng/ml	3.12069
10.1101/2022.02.07.479349	Sotrovimab	78.3	ng/ml	Omicron/BA.1	356	ng/ml	4.54662
10.1101/2022.02.07.479349	Sotrovimab	78.3	ng/ml	Omicron/BA.2	944	ng/ml	12.0562
10.1101/2022.04.30.489997	Sotrovimab	74.1	ng/ml	Omicron/BA.1	361	ng/ml	4.87179
10.1101/2022.04.30.489997	Sotrovimab	74.1	ng/ml	Omicron/BA.4	792	ng/ml	10.6883
10.1101/2022.04.30.489997	Sotrovimab	74.1	ng/ml	Omicron/BA.2	801.6	ng/ml	10.8178
10.1101/2022.03.17.484787	Sotrovimab	185.2	ng/ml	Omicron/BA.1	452	ng/ml	2.4406
10.1101/2022.03.17.484787	Sotrovimab	185.2	ng/ml	Omicron/BA.2	5885	ng/ml	31.7765
10.1101/2021.03.09.434607	Sotrovimab	NA	NA	Gamma	NA	NA	0.4
10.1101/2021.03.09.434607	Sotrovimab	NA	NA	Delta	NA	NA	0.4
10.1101/2021.03.09.434607	Sotrovimab	NA	NA	Beta	NA	NA	0.6
10.1101/2021.03.09.434607	Sotrovimab	NA	NA	Beta	NA	NA	1.2
10.1101/2021.03.09.434607	Sotrovimab	NA	NA	Delta	NA	NA	1.3
10.1101/2021.03.09.434607	Sotrovimab	NA	NA	Gamma	NA	NA	1.6
10.1101/2021.03.09.434607	Sotrovimab	NA	NA	Alpha	NA	NA	2.3
10.1101/2021.03.09.434607	Sotrovimab	NA	NA	Alpha	NA	NA	3
10.1101/2021.03.09.434607	Sotrovimab	NA	NA	Omicron/BA.1	NA	NA	3.8
10.1101/2021.03.09.434607	Sotrovimab	NA	NA	Omicron/BA.2	NA	NA	15.7
10.1101/2021.03.09.434607	Sotrovimab	NA	NA	Omicron/BA.2	NA	NA	16
10.1038/s41591-021-01294-w	Sotrovimab	NA	NA	Beta	NA	NA	1
10.1038/s41591-021-01294-w	Sotrovimab	NA	NA	Beta	NA	NA	1
10.1038/s41591-021-01294-w	Sotrovimab	NA	NA	Gamma	NA	NA	4
10.1038/s41591-021-01294-w	Sotrovimab	NA	NA	Alpha	NA	NA	4
10.1038/s41591-021-01294-w	Sotrovimab	NA	NA	Alpha	NA	NA	12.5
10.1038/s41586-021-03720-y	Sotrovimab	156	ng/ml	Gamma	18	ng/ml	0.115385
10.1038/s41586-021-03720-y	Sotrovimab	156	ng/ml	Beta	98	ng/ml	0.628205
10.1038/s41586-021-03720-y	Sotrovimab	156	ng/ml	Alpha	209	ng/ml	1.33974
10.1016/j.cell.2021.03.055	Sotrovimab	40	ng/ml	Gamma	76	ng/ml	1.9
10.1016/j.cell.2021.12.046	Sotrovimab	40	ng/ml	Gamma	76	ng/ml	1.9
10.1016/j.cell.2021.12.046	Sotrovimab	40	ng/ml	Alpha	78	ng/ml	1.95
10.1016/j.cell.2021.12.046	Sotrovimab	40	ng/ml	Beta	82	ng/ml	2.05
10.1016/j.cell.2021.12.046	Sotrovimab	40	ng/ml	Delta	113	ng/ml	2.825
10.1016/j.cell.2021.12.046	Sotrovimab	40	ng/ml	Omicron/BA.1	256	ng/ml	6.4
10.1101/2022.01.19.476998	Sotrovimab	166.7	ng/ml	Omicron/BA.1	393	ng/ml	2.35753
10.1038/s41590-021-01068-z	Sotrovimab	NA	NA	Omicron/BA.2	NA	NA	16
10.1038/s41590-021-01068-z	Sotrovimab	NA	NA	Omicron/BA.4	NA	NA	21.3
10.1038/s41590-021-01068-z	Sotrovimab	NA	NA	Omicron/BA.2	NA	NA	23.47
https://www.fda.gov/media/149534/download	Sotrovimab	NA	NA	Gamma	NA	NA	0.4
https://www.fda.gov/media/149534/download	Sotrovimab	NA	NA	Beta	NA	NA	0.6
https://www.fda.gov/media/149534/download	Sotrovimab	NA	NA	Omicron/BA.1	NA	NA	1
https://www.fda.gov/media/149534/download	Sotrovimab	NA	NA	Omicron/BA.1	NA	NA	1
https://www.fda.gov/media/149534/download	Sotrovimab	NA	NA	Beta	NA	NA	1.2
https://www.fda.gov/media/149534/download	Sotrovimab	NA	NA	Gamma	NA	NA	1.6
https://www.fda.gov/media/149534/download	Sotrovimab	NA	NA	Alpha	NA	NA	2.3
https://www.fda.gov/media/149534/download	Sotrovimab	NA	NA	Alpha	NA	NA	3
https://www.fda.gov/media/149534/download	Sotrovimab	NA	NA	Omicron/BA.2	NA	NA	16
https://www.fda.gov/media/149534/download	Sotrovimab	NA	NA	Omicron/BA.2	NA	NA	25.3
10.1016/j.celrep.2021.109814	Sotrovimab	147	ng/ml	Alpha	299	ng/ml	2.03401
10.1016/j.celrep.2021.109814	Sotrovimab	147	ng/ml	Beta	365	ng/ml	2.48299
10.1101/2022.03.18.484873	Sotrovimab	147	ng/ml	Omicron/BA.1	990	ng/ml	6.73469
10.1101/2022.03.18.484873	Sotrovimab	147	ng/ml	Omicron/BA.2	2200	ng/ml	14.966
10.1038/s41591-021-01676-0	Sotrovimab	1964.2	ng/ml	Delta	218.8	ng/ml	0.111394
10.1038/s41591-021-01676-0	Sotrovimab	1964.2	ng/ml	Omicron/BA.1	95	ng/ml	0.0483657
10.1038/s41591-021-01676-0	Sotrovimab	1964.2	ng/ml	Alpha	115.4	ng/ml	0.0587517
10.1038/s41591-021-01676-0	Sotrovimab	1964.2	ng/ml	Beta	33.5	ng/ml	0.0170553
10.1101/2022.04.06.487257	Sotrovimab	685	ng/ml	Omicron/BA.1	105	ng/ml	0.153285
10.1101/2022.04.06.487257	Sotrovimab	685	ng/ml	Omicron/BA.2	1488	ng/ml	2.17226
10.1016/j.cell.2021.12.032	Sotrovimab	43	ng/ml	Omicron/BA.1	157	ng/ml	3.65116
10.1101/2021.12.13.21267761	Sotrovimab	324	ng/ml	Omicron/BA.1	259	ng/ml	0.799383
10.1038/s41586-022-04594-4	Sotrovimab	NA	NA	Omicron/BA.1	NA	NA	6.9
10.1038/s41586-022-04594-4	Sotrovimab	43.4	ng/ml	Omicron/BA.2	1142.8	ng/ml	26.3318
10.1038/s41422-022-00638-6	Sotrovimab	93	ng/ml	Delta	42	ng/ml	0.451613
10.1038/s41422-022-00638-6	Sotrovimab	93	ng/ml	Beta	42	ng/ml	0.451613
10.1038/s41422-022-00638-6	Sotrovimab	93	ng/ml	Omicron/BA.1	158	ng/ml	1.69892
10.1016/j.cell.2021.06.020	Sotrovimab	40	ng/ml	Delta	113	ng/ml	2.825
10.1038/s41586-021-04388-0	Sotrovimab	64.3	ng/ml	Omicron/BA.1	167.3	ng/ml	2.60187
10.1126/scitranslmed.abn6859	Sotrovimab	39	ng/ml	Alpha	17	ng/ml	0.435897
10.1126/scitranslmed.abn6859	Sotrovimab	39	ng/ml	Gamma	21	ng/ml	0.538462
10.1126/scitranslmed.abn6859	Sotrovimab	39	ng/ml	Delta	21	ng/ml	0.538462
10.1126/scitranslmed.abn6859	Sotrovimab	39	ng/ml	Beta	27	ng/ml	0.692308
10.1126/scitranslmed.abn6859	Sotrovimab	11	ng/ml	Gamma	24	ng/ml	2.18182
10.1126/scitranslmed.abn6859	Sotrovimab	11	ng/ml	Beta	26	ng/ml	2.36364
10.1126/scitranslmed.abn6859	Sotrovimab	11	ng/ml	Delta	32	ng/ml	2.90909
10.1126/scitranslmed.abn6859	Sotrovimab	12	ng/ml	Omicron/BA.1	49	ng/ml	4.08333
10.1126/scitranslmed.abn6859	Sotrovimab	11	ng/ml	Alpha	62	ng/ml	5.63636
10.1101/2022.02.25.482049	Sotrovimab	412	ng/ml	Omicron/BA.1	6409	ng/ml	15.5558
10.1038/s41586-021-03944-y	Sotrovimab	63.9	ng/ml	Delta	46.4	ng/ml	0.726135
10.1101/2022.02.27.482147	Sotrovimab	158.7	ng/ml	Gamma	38.4	ng/ml	0.241966
10.1101/2022.02.27.482147	Sotrovimab	158.7	ng/ml	Alpha	55.2	ng/ml	0.347826
10.1101/2022.02.27.482147	Sotrovimab	158.7	ng/ml	Delta	87	ng/ml	0.548204
10.1101/2022.02.27.482147	Sotrovimab	158.7	ng/ml	Omicron/BA.1	957.9	ng/ml	6.03592
10.1101/2022.02.27.482147	Sotrovimab	158.7	ng/ml	Omicron/BA.2	1357.9	ng/ml	8.5564
10.1101/2022.02.06.479332	Sotrovimab	3819	ng/ml	Gamma	73	ng/ml	0.019115
10.1101/2022.02.06.479332	Sotrovimab	3819	ng/ml	Beta	192	ng/ml	0.0502749
10.1101/2022.02.06.479332	Sotrovimab	3819	ng/ml	Delta	501	ng/ml	0.131186
10.1101/2022.02.06.479332	Sotrovimab	3819	ng/ml	Omicron/BA.1	453	ng/ml	0.118617
10.1101/2022.02.06.479332	Sotrovimab	3819	ng/ml	Alpha	693	ng/ml	0.181461
10.1038/s41586-021-04389-z	Sotrovimab	325	ng/ml	Omicron/BA.1	917	ng/ml	2.82154
10.1101/2021.02.03.429164	Sotrovimab	23	ng/ml	Omicron/BA.1	79.1	ng/ml	3.43913
10.1016/j.chom.2021.03.002	Sotrovimab	48	ng/ml	Alpha	9200	ng/ml	191.667
10.1016/S1473-3099(22)00129-3	Sotrovimab	100	ng/ml	Omicron/BA.1	200	ng/ml	2
10.1101/2022.07.19.500716	Sotrovimab	78	ng/ml	Omicron/BA.4	1000	ng/ml	12.8205
10.1101/2022.07.19.500716	Sotrovimab	78	ng/ml	Omicron/BA.2	1000	ng/ml	12.8205
10.1016/j.cell.2021.02.033	Sotrovimab	40	ng/ml	Alpha	78	ng/ml	1.95
10.1016/j.ebiom.2022.103944	Sotrovimab	123.2	ng/ml	Alpha	172.5	ng/ml	1.40016
10.1016/j.ebiom.2022.103944	Sotrovimab	123.2	ng/ml	Delta	201.1	ng/ml	1.63231
10.1016/j.ebiom.2022.103944	Sotrovimab	123.2	ng/ml	Beta	605.6	ng/ml	4.91558
10.1016/j.ebiom.2022.103944	Sotrovimab	123.2	ng/ml	Omicron/BA.1	2334	ng/ml	18.9448
10.1056/NEJMc2119407	Sotrovimab	27.3	ng/ml	Gamma	28.4	ng/ml	1.04029
10.1056/NEJMc2119407	Sotrovimab	27.3	ng/ml	Alpha	44.9	ng/ml	1.64469
10.1056/NEJMc2119407	Sotrovimab	27.3	ng/ml	Beta	101	ng/ml	3.69963
10.1056/NEJMc2119407	Sotrovimab	27.3	ng/ml	Delta	111.4	ng/ml	4.08059
10.1056/NEJMc2119407	Sotrovimab	27.3	ng/ml	Omicron/BA.1	373.5	ng/ml	13.6813
10.1056/NEJMc2201933	Sotrovimab	27.3	ng/ml	Omicron/BA.2	1359	ng/ml	49.7802
10.1038/s41598-022-08559-5	Sotrovimab	89	ng/ml	Omicron/BA.1	276	ng/ml	3.10112
10.1038/s41598-022-16964-z	Sotrovimab	46	ng/ml	Delta	51.5	ng/ml	1.11957
10.1038/s41598-022-16964-z	Sotrovimab	46	ng/ml	Omicron/BA.1	315.6	ng/ml	6.86087
10.1038/s41598-022-16964-z	Sotrovimab	46	ng/ml	Omicron/BA.2	441	ng/ml	9.58696
10.1101/2022.05.21.492554	Sotrovimab	130	ng/ml	Omicron/BA.1	94	ng/ml	0.723077
10.1101/2022.05.21.492554	Sotrovimab	130	ng/ml	Omicron/BA.2	638	ng/ml	4.90769
10.1101/2022.05.21.492554	Sotrovimab	130	ng/ml	Omicron/BA.4	1041	ng/ml	8.00769
10.1038/s41591-021-01678-y	Sotrovimab	485.7	ng/ml	Omicron/BA.1	1700.9	ng/ml	3.50196
10.1038/s41586-021-03398-2	Sotrovimab	NA	NA	Beta	NA	NA	0.8
10.1038/s41586-021-03398-2	Sotrovimab	NA	NA	Beta	NA	NA	2.2
10.1038/s41586-021-03398-2	Sotrovimab	NA	NA	Alpha	NA	NA	3.1
10.1038/s41586-021-03398-2	Sotrovimab	NA	NA	Alpha	NA	NA	4
10.1016/j.chom.2021.04.007	Sotrovimab	16.9	ng/ml	Gamma	8	ng/ml	0.473373
10.1016/j.chom.2021.04.007	Sotrovimab	11.5	ng/ml	Gamma	15.4	ng/ml	1.33913
10.1016/j.immuni.2021.06.003	Sotrovimab	4.1	ng/ml	Beta	2	ng/ml	0.487805
10.1016/j.immuni.2021.06.003	Sotrovimab	4.1	ng/ml	Alpha	2	ng/ml	0.487805
10.1016/j.immuni.2021.06.003	Sotrovimab	4.1	ng/ml	Gamma	2.9	ng/ml	0.707317
10.1080/22221751.2022.2030200	Sotrovimab	8.4	ng/ml	Omicron/BA.1	58.5	ng/ml	6.96429
10.1101/2022.01.30.478305	Sotrovimab	30.8	ng/ml	Beta	41.1	ng/ml	1.33442
10.1101/2022.01.30.478305	Sotrovimab	30.8	ng/ml	Gamma	60	ng/ml	1.94805
10.1101/2022.01.30.478305	Sotrovimab	30.8	ng/ml	Delta	63.5	ng/ml	2.06169
10.1101/2022.01.30.478305	Sotrovimab	30.8	ng/ml	Alpha	86.6	ng/ml	2.81169
10.1101/2022.01.30.478305	Sotrovimab	30.8	ng/ml	Omicron/BA.1	192	ng/ml	6.23377
10.1038/s41586-022-04466-x	Sotrovimab	68	ng/ml	Beta	62	ng/ml	0.911765
10.1038/s41586-022-04466-x	Sotrovimab	68	ng/ml	Gamma	68	ng/ml	1
10.1038/s41586-022-04466-x	Sotrovimab	68	ng/ml	Alpha	81	ng/ml	1.19118
10.1038/s41586-022-04466-x	Sotrovimab	68	ng/ml	Delta	212	ng/ml	3.11765
10.1038/s41586-022-04466-x	Sotrovimab	68	ng/ml	Omicron/BA.1	269	ng/ml	3.95588
10.1101/2022.05.26.493517	Sotrovimab	14	ng/ml	Omicron/BA.1	127	ng/ml	9.07143
10.1101/2022.05.26.493517	Sotrovimab	14	ng/ml	Omicron/BA.2	643.3	ng/ml	45.95
10.1101/2022.05.26.493517	Sotrovimab	14	ng/ml	Omicron/BA.4	1120	ng/ml	80
10.1016/j.celrep.2022.110812	Sotrovimab	32.9	ng/ml	Omicron/BA.1	282.9	ng/ml	8.59878
10.1101/2022.05.25.493397	Sotrovimab	3	ng/ml	Omicron/BA.1	10	ng/ml	3.33333
10.1101/2022.05.25.493397	Sotrovimab	3	ng/ml	Omicron/BA.4	142	ng/ml	47.3333
10.1101/2022.05.25.493397	Sotrovimab	3	ng/ml	Omicron/BA.2	400	ng/ml	133.333
10.1101/2022.02.14.480335	Sotrovimab	12	ng/ml	Omicron/BA.1	57	ng/ml	4.75
10.1101/2022.02.14.480335	Sotrovimab	12	ng/ml	Omicron/BA.2	420	ng/ml	35
10.1016/S1473-3099(22)00365-6	Sotrovimab	94	ng/ml	Omicron/BA.4	1261	ng/ml	13.4149
10.1016/S1473-3099(22)00365-6	Sotrovimab	94	ng/ml	Omicron/BA.2	1301.9	ng/ml	13.85
10.1101/2022.07.14.500041	Sotrovimab	47	ng/ml	Omicron/BA.4	1149	ng/ml	24.4468
10.1101/2022.07.14.500041	Sotrovimab	47	ng/ml	Omicron/BA.2	1213	ng/ml	25.8085
10.1101/2022.03.13.484037	Sotrovimab	72	ng/ml	Gamma	37	ng/ml	0.513889
10.1101/2022.03.13.484037	Sotrovimab	72	ng/ml	Alpha	76	ng/ml	1.05556
10.1101/2022.03.13.484037	Sotrovimab	72	ng/ml	Delta	162	ng/ml	2.25
10.1101/2022.03.13.484037	Sotrovimab	72	ng/ml	Beta	233	ng/ml	3.23611
10.1101/2022.03.13.484037	Sotrovimab	72	ng/ml	Omicron/BA.1	925	ng/ml	12.8472
10.1016/j.cell.2021.02.037	Sotrovimab	40	ng/ml	Beta	82	ng/ml	2.05
10.1126/science.abn8897	Sotrovimab	36.1	ng/ml	Beta	27.7	ng/ml	0.767313
10.1126/science.abn8897	Sotrovimab	36.1	ng/ml	Alpha	30.6	ng/ml	0.847645
10.1126/science.abn8897	Sotrovimab	36.1	ng/ml	Gamma	41.8	ng/ml	1.15789
10.1126/science.abn8897	Sotrovimab	36.1	ng/ml	Delta	45.2	ng/ml	1.25208
10.1126/science.abn8897	Sotrovimab	36.1	ng/ml	Omicron/BA.1	281	ng/ml	7.78393
10.1101/2022.02.15.480166	Sotrovimab	140.3	ng/ml	Delta	297.9	ng/ml	2.12331
10.1101/2022.02.15.480166	Sotrovimab	140.3	ng/ml	Omicron/BA.1	1480	ng/ml	10.5488
10.1101/2022.02.15.480166	Sotrovimab	140.3	ng/ml	Omicron/BA.2	47755	ng/ml	340.378
10.1016/j.chom.2022.04.017	Bamlanivimab and Etesevimab	13.5	ng/ml	Omicron/BA.2	10000	ng/ml	740.741
10.1016/j.chom.2022.04.017	Bamlanivimab and Etesevimab	13.5	ng/ml	Omicron/BA.1	10000	ng/ml	740.741
10.1016/j.celrep.2022.110754	Bamlanivimab and Etesevimab	11.2	ng/ml	Beta	2000	ng/ml	178.571
10.1093/cid/ciac143	Bamlanivimab and Etesevimab	0.5	ng/ml	Delta	0.2	ng/ml	0.4
10.1093/cid/ciac143	Bamlanivimab and Etesevimab	0.5	ng/ml	Alpha	2.6	ng/ml	5.2
10.1093/cid/ciac143	Bamlanivimab and Etesevimab	0.5	ng/ml	Beta	3593.8	ng/ml	7187.6
10.1093/cid/ciac143	Bamlanivimab and Etesevimab	0.5	ng/ml	Omicron/BA.1	3593.8	ng/ml	7187.6
10.1038/s41586-021-04386-2	Bamlanivimab and Etesevimab	23	ng/ml	Omicron/BA.1	10000	ng/ml	434.783
10.1038/s41586-021-03720-y	Bamlanivimab and Etesevimab	9	ng/ml	Alpha	11	ng/ml	1.22222
10.1038/s41586-021-03720-y	Bamlanivimab and Etesevimab	9	ng/ml	Gamma	10000	ng/ml	1111.11
10.1038/s41586-021-03720-y	Bamlanivimab and Etesevimab	9	ng/ml	Beta	10000	ng/ml	1111.11
10.1038/s41590-021-01068-z	Bamlanivimab and Etesevimab	23	ng/ml	Beta	750	ng/ml	32.6087
https://www.fda.gov/drugs/drug-safety-and-availability/fda-authorizes-revisions-fact-sheets-address-sars-cov-2-variants-monoclonal-antibody-products-under	Bamlanivimab and Etesevimab	NA	NA	Delta	NA	NA	1
https://www.fda.gov/drugs/drug-safety-and-availability/fda-authorizes-revisions-fact-sheets-address-sars-cov-2-variants-monoclonal-antibody-products-under	Bamlanivimab and Etesevimab	NA	NA	Delta	NA	NA	1
https://www.fda.gov/drugs/drug-safety-and-availability/fda-authorizes-revisions-fact-sheets-address-sars-cov-2-variants-monoclonal-antibody-products-under	Bamlanivimab and Etesevimab	NA	NA	Alpha	NA	NA	1
https://www.fda.gov/drugs/drug-safety-and-availability/fda-authorizes-revisions-fact-sheets-address-sars-cov-2-variants-monoclonal-antibody-products-under	Bamlanivimab and Etesevimab	NA	NA	Alpha	NA	NA	1
https://www.fda.gov/drugs/drug-safety-and-availability/fda-authorizes-revisions-fact-sheets-address-sars-cov-2-variants-monoclonal-antibody-products-under	Bamlanivimab and Etesevimab	NA	NA	Gamma	NA	NA	252
https://www.fda.gov/drugs/drug-safety-and-availability/fda-authorizes-revisions-fact-sheets-address-sars-cov-2-variants-monoclonal-antibody-products-under	Bamlanivimab and Etesevimab	NA	NA	Beta	NA	NA	325
https://www.fda.gov/drugs/drug-safety-and-availability/fda-authorizes-revisions-fact-sheets-address-sars-cov-2-variants-monoclonal-antibody-products-under	Bamlanivimab and Etesevimab	NA	NA	Beta	NA	NA	431
10.1016/j.celrep.2021.109415	Bamlanivimab and Etesevimab	6.4	ng/ml	Beta	10000	ng/ml	1562.5
10.1016/j.cell.2021.12.032	Bamlanivimab and Etesevimab	5	ng/ml	Omicron/BA.1	10000	ng/ml	2000
10.1038/s41586-022-04594-4	Bamlanivimab and Etesevimab	10	ng/ml	Omicron/BA.2	10000	ng/ml	1000
10.1038/s41586-021-04388-0	Bamlanivimab and Etesevimab	2.4	ng/ml	Omicron/BA.1	10000	ng/ml	4166.67
10.1126/scitranslmed.abn8543	Bamlanivimab and Etesevimab	3.9	ng/ml	Omicron/BA.1	10000	ng/ml	2564.1
10.1038/s41586-021-04389-z	Bamlanivimab and Etesevimab	20.5	ng/ml	Omicron/BA.1	9000	ng/ml	439.024
10.1016/j.ebiom.2022.103944	Bamlanivimab and Etesevimab	5.1	ng/ml	Delta	3.6	ng/ml	0.705882
10.1016/j.ebiom.2022.103944	Bamlanivimab and Etesevimab	5.1	ng/ml	Alpha	9.9	ng/ml	1.94118
10.1016/j.ebiom.2022.103944	Bamlanivimab and Etesevimab	5.1	ng/ml	Beta	5000	ng/ml	980.392
10.1016/j.ebiom.2022.103944	Bamlanivimab and Etesevimab	5.1	ng/ml	Omicron/BA.1	5000	ng/ml	980.392
10.1056/NEJMc2119407	Bamlanivimab and Etesevimab	12.6	ng/ml	Delta	10.3	ng/ml	0.81746
10.1056/NEJMc2119407	Bamlanivimab and Etesevimab	12.6	ng/ml	Alpha	15.3	ng/ml	1.21429
10.1056/NEJMc2119407	Bamlanivimab and Etesevimab	12.6	ng/ml	Gamma	2545	ng/ml	201.984
10.1056/NEJMc2119407	Bamlanivimab and Etesevimab	12.6	ng/ml	Beta	10000	ng/ml	793.651
10.1056/NEJMc2119407	Bamlanivimab and Etesevimab	12.6	ng/ml	Omicron/BA.1	10000	ng/ml	793.651
10.1056/NEJMc2201933	Bamlanivimab and Etesevimab	12.6	ng/ml	Omicron/BA.2	10000	ng/ml	793.651
10.1038/s41591-021-01678-y	Bamlanivimab and Etesevimab	21.8	ng/ml	Omicron/BA.1	10000	ng/ml	458.716
10.1038/s41586-021-03398-2	Bamlanivimab and Etesevimab	NA	NA	Alpha	NA	NA	1.3
10.1038/s41586-021-03398-2	Bamlanivimab and Etesevimab	NA	NA	Alpha	NA	NA	1.7
10.1038/s41586-021-03398-2	Bamlanivimab and Etesevimab	NA	NA	Beta	NA	NA	1000
10.1038/s41586-021-03398-2	Bamlanivimab and Etesevimab	NA	NA	Beta	NA	NA	1000
10.1101/2022.05.26.493517	Bamlanivimab and Etesevimab	5	ng/ml	Omicron/BA.4	10000	ng/ml	2000
10.1101/2022.05.26.493517	Bamlanivimab and Etesevimab	5	ng/ml	Omicron/BA.2	10000	ng/ml	2000
10.1101/2022.05.26.493517	Bamlanivimab and Etesevimab	5	ng/ml	Omicron/BA.1	10000	ng/ml	2000
10.1016/S1473-3099(22)00365-6	Bamlanivimab and Etesevimab	6.7	ng/ml	Omicron/BA.4	3700	ng/ml	552.239
10.1016/S1473-3099(22)00365-6	Bamlanivimab and Etesevimab	6.7	ng/ml	Omicron/BA.2	3700	ng/ml	552.239
10.1101/2022.07.14.500041	Bamlanivimab and Etesevimab	8.3	ng/ml	Omicron/BA.4	4600	ng/ml	554.217
10.1101/2022.07.14.500041	Bamlanivimab and Etesevimab	8.3	ng/ml	Omicron/BA.2	4600	ng/ml	554.217
10.1101/2022.03.13.484037	Bamlanivimab and Etesevimab	9	ng/ml	Delta	12	ng/ml	1.33333
10.1101/2022.03.13.484037	Bamlanivimab and Etesevimab	9	ng/ml	Alpha	17	ng/ml	1.88889
10.1101/2022.03.13.484037	Bamlanivimab and Etesevimab	9	ng/ml	Gamma	5000	ng/ml	555.556
10.1101/2022.03.13.484037	Bamlanivimab and Etesevimab	9	ng/ml	Beta	5000	ng/ml	555.556
10.1101/2022.03.13.484037	Bamlanivimab and Etesevimab	9	ng/ml	Omicron/BA.1	5000	ng/ml	555.556
10.1101/2022.02.15.480166	Bamlanivimab and Etesevimab	11.7	ng/ml	Delta	64.6	ng/ml	5.52137
10.1016/j.chom.2022.04.017	Evusheld (tixagevimab co-packaged with cilgavimab)	5.9	ng/ml	Omicron/BA.2	56.4	ng/ml	9.55932
10.1016/j.chom.2022.04.017	Evusheld (tixagevimab co-packaged with cilgavimab)	5.9	ng/ml	Omicron/BA.1	170	ng/ml	28.8136
https://opendata.ncats.nih.gov/variant/datasets	Evusheld (tixagevimab co-packaged with cilgavimab)	1.3	ng/ml	Omicron/BA.1	171.1	ng/ml	131.615
https://opendata.ncats.nih.gov/variant/datasets	Evusheld (tixagevimab co-packaged with cilgavimab)	1.5	ng/ml	Omicron/BA.1	276.7	ng/ml	184.467
10.1093/cid/ciac143	Evusheld (tixagevimab co-packaged with cilgavimab)	0.1	ng/ml	Delta	0.02	ng/ml	0.2
10.1093/cid/ciac143	Evusheld (tixagevimab co-packaged with cilgavimab)	0.1	ng/ml	Omicron/BA.1	6.3	ng/ml	63
10.1038/s41591-022-01792-5	Evusheld (tixagevimab co-packaged with cilgavimab)	2.6	ng/ml	Omicron/BA.2	23	ng/ml	8.84615
10.1038/s41591-022-01792-5	Evusheld (tixagevimab co-packaged with cilgavimab)	2.6	ng/ml	Omicron/BA.1	715	ng/ml	275
10.1038/s41586-021-04386-2	Evusheld (tixagevimab co-packaged with cilgavimab)	3.8	ng/ml	Omicron/BA.1	418	ng/ml	110
10.1101/2022.03.17.484787	Evusheld (tixagevimab co-packaged with cilgavimab)	6.5	ng/ml	Omicron/BA.2	35.4	ng/ml	5.44615
10.1101/2022.03.17.484787	Evusheld (tixagevimab co-packaged with cilgavimab)	6.5	ng/ml	Omicron/BA.1	166.6	ng/ml	25.6308
10.1038/s41591-021-01294-w	Evusheld (tixagevimab co-packaged with cilgavimab)	NA	NA	Alpha	NA	NA	0.5
10.1038/s41591-021-01294-w	Evusheld (tixagevimab co-packaged with cilgavimab)	NA	NA	Beta	NA	NA	0.8
10.1038/s41586-021-03720-y	Evusheld (tixagevimab co-packaged with cilgavimab)	4	ng/ml	Alpha	4	ng/ml	1
10.1038/s41586-021-03720-y	Evusheld (tixagevimab co-packaged with cilgavimab)	4	ng/ml	Gamma	7	ng/ml	1.75
10.1038/s41586-021-03720-y	Evusheld (tixagevimab co-packaged with cilgavimab)	4	ng/ml	Beta	11	ng/ml	2.75
10.1016/j.cell.2021.03.055	Evusheld (tixagevimab co-packaged with cilgavimab)	9	ng/ml	Gamma	6	ng/ml	0.666667
10.1016/j.cell.2021.12.046	Evusheld (tixagevimab co-packaged with cilgavimab)	9	ng/ml	Delta	5	ng/ml	0.555556
10.1016/j.cell.2021.12.046	Evusheld (tixagevimab co-packaged with cilgavimab)	9	ng/ml	Gamma	6	ng/ml	0.666667
10.1016/j.cell.2021.12.046	Evusheld (tixagevimab co-packaged with cilgavimab)	9	ng/ml	Alpha	7	ng/ml	0.777778
10.1016/j.cell.2021.12.046	Evusheld (tixagevimab co-packaged with cilgavimab)	9	ng/ml	Beta	12	ng/ml	1.33333
10.1016/j.cell.2021.12.046	Evusheld (tixagevimab co-packaged with cilgavimab)	9	ng/ml	Omicron/BA.1	273	ng/ml	30.3333
10.1038/s41564-021-00972-2	Evusheld (tixagevimab co-packaged with cilgavimab)	4	ng/ml	Delta	3	ng/ml	0.75
10.1038/s41564-021-00972-2	Evusheld (tixagevimab co-packaged with cilgavimab)	4	ng/ml	Alpha	4	ng/ml	1
10.1038/s41564-021-00972-2	Evusheld (tixagevimab co-packaged with cilgavimab)	4	ng/ml	Gamma	8	ng/ml	2
10.1038/s41564-021-00972-2	Evusheld (tixagevimab co-packaged with cilgavimab)	4	ng/ml	Beta	15	ng/ml	3.75
10.1038/s41590-021-01068-z	Evusheld (tixagevimab co-packaged with cilgavimab)	NA	NA	Delta	4.74342	ng/ml	0.77
10.1038/s41590-021-01068-z	Evusheld (tixagevimab co-packaged with cilgavimab)	NA	NA	Alpha	12.5698	ng/ml	0.84
10.1038/s41590-021-01068-z	Evusheld (tixagevimab co-packaged with cilgavimab)	NA	NA	Gamma	5.05964	ng/ml	0.89
10.1038/s41590-021-01068-z	Evusheld (tixagevimab co-packaged with cilgavimab)	NA	NA	Delta	2.0445	ng/ml	1.1
10.1038/s41590-021-01068-z	Evusheld (tixagevimab co-packaged with cilgavimab)	NA	NA	Gamma	2.20454	ng/ml	1.17
10.1038/s41590-021-01068-z	Evusheld (tixagevimab co-packaged with cilgavimab)	NA	NA	Beta	40.7922	ng/ml	1.85
10.1038/s41590-021-01068-z	Evusheld (tixagevimab co-packaged with cilgavimab)	NA	NA	Alpha	4.9295	ng/ml	2.34
10.1038/s41590-021-01068-z	Evusheld (tixagevimab co-packaged with cilgavimab)	NA	NA	Omicron/BA.2	9.8	ng/ml	3.2
10.1038/s41590-021-01068-z	Evusheld (tixagevimab co-packaged with cilgavimab)	NA	NA	Beta	7.98999	ng/ml	3.71
10.1038/s41590-021-01068-z	Evusheld (tixagevimab co-packaged with cilgavimab)	NA	NA	Omicron/BA.2	35	ng/ml	5.4
10.1038/s41590-021-01068-z	Evusheld (tixagevimab co-packaged with cilgavimab)	NA	NA	Omicron/BA.1	202.153	ng/ml	18.97
10.1038/s41590-021-01068-z	Evusheld (tixagevimab co-packaged with cilgavimab)	NA	NA	Omicron/BA.1	118.857	ng/ml	155.42
https://www.fda.gov/media/154701/download	Evusheld (tixagevimab co-packaged with cilgavimab)	NA	NA	Gamma	NA	NA	1
https://www.fda.gov/media/154701/download	Evusheld (tixagevimab co-packaged with cilgavimab)	NA	NA	Beta	NA	NA	1
https://www.fda.gov/media/154701/download	Evusheld (tixagevimab co-packaged with cilgavimab)	NA	NA	Delta	NA	NA	1
https://www.fda.gov/media/154701/download	Evusheld (tixagevimab co-packaged with cilgavimab)	NA	NA	Alpha	NA	NA	1
https://www.fda.gov/media/154701/download	Evusheld (tixagevimab co-packaged with cilgavimab)	NA	NA	Delta	NA	NA	1.1
https://www.fda.gov/media/154701/download	Evusheld (tixagevimab co-packaged with cilgavimab)	NA	NA	Gamma	NA	NA	1.2
https://www.fda.gov/media/154701/download	Evusheld (tixagevimab co-packaged with cilgavimab)	NA	NA	Beta	NA	NA	2.4
https://www.fda.gov/media/154701/download	Evusheld (tixagevimab co-packaged with cilgavimab)	NA	NA	Alpha	NA	NA	2.9
https://www.fda.gov/media/154701/download	Evusheld (tixagevimab co-packaged with cilgavimab)	NA	NA	Omicron/BA.2	NA	NA	3.2
https://www.fda.gov/media/154701/download	Evusheld (tixagevimab co-packaged with cilgavimab)	NA	NA	Omicron/BA.2	NA	NA	5.4
https://www.fda.gov/media/154701/download	Evusheld (tixagevimab co-packaged with cilgavimab)	NA	NA	Omicron/BA.1	NA	NA	21
https://www.fda.gov/media/154701/download	Evusheld (tixagevimab co-packaged with cilgavimab)	NA	NA	Omicron/BA.1	NA	NA	157.5
10.1101/2022.03.18.484873	Evusheld (tixagevimab co-packaged with cilgavimab)	17	ng/ml	Omicron/BA.2	25	ng/ml	1.47059
10.1101/2022.03.18.484873	Evusheld (tixagevimab co-packaged with cilgavimab)	17	ng/ml	Omicron/BA.1	435	ng/ml	25.5882
10.1038/s41586-022-04594-4	Evusheld (tixagevimab co-packaged with cilgavimab)	5.3	ng/ml	Omicron/BA.2	44.4	ng/ml	8.37736
10.1016/j.cell.2021.06.020	Evusheld (tixagevimab co-packaged with cilgavimab)	9	ng/ml	Delta	5	ng/ml	0.555556
10.1038/s41586-021-04388-0	Evusheld (tixagevimab co-packaged with cilgavimab)	0.5	ng/ml	Omicron/BA.1	50.4	ng/ml	100.8
10.1126/scitranslmed.abn8543	Evusheld (tixagevimab co-packaged with cilgavimab)	1.3	ng/ml	Omicron/BA.1	256.3	ng/ml	197.154
10.1038/s41586-021-04389-z	Evusheld (tixagevimab co-packaged with cilgavimab)	13.4	ng/ml	Omicron/BA.1	733	ng/ml	54.7015
10.1016/j.cell.2021.02.033	Evusheld (tixagevimab co-packaged with cilgavimab)	9	ng/ml	Alpha	7	ng/ml	0.777778
10.1016/j.ebiom.2022.103944	Evusheld (tixagevimab co-packaged with cilgavimab)	13.6	ng/ml	Alpha	20.8	ng/ml	1.52941
10.1016/j.ebiom.2022.103944	Evusheld (tixagevimab co-packaged with cilgavimab)	13.6	ng/ml	Beta	27.8	ng/ml	2.04412
10.1016/j.ebiom.2022.103944	Evusheld (tixagevimab co-packaged with cilgavimab)	13.6	ng/ml	Delta	28.8	ng/ml	2.11765
10.1016/j.ebiom.2022.103944	Evusheld (tixagevimab co-packaged with cilgavimab)	13.6	ng/ml	Omicron/BA.1	1100	ng/ml	80.8824
10.1056/NEJMc2119407	Evusheld (tixagevimab co-packaged with cilgavimab)	3.4	ng/ml	Gamma	1.8	ng/ml	0.529412
10.1056/NEJMc2119407	Evusheld (tixagevimab co-packaged with cilgavimab)	3.4	ng/ml	Alpha	1.9	ng/ml	0.558824
10.1056/NEJMc2119407	Evusheld (tixagevimab co-packaged with cilgavimab)	3.4	ng/ml	Delta	5.5	ng/ml	1.61765
10.1056/NEJMc2119407	Evusheld (tixagevimab co-packaged with cilgavimab)	3.4	ng/ml	Beta	10.3	ng/ml	3.02941
10.1056/NEJMc2119407	Evusheld (tixagevimab co-packaged with cilgavimab)	3.4	ng/ml	Omicron/BA.1	255.9	ng/ml	75.2647
10.1056/NEJMc2201933	Evusheld (tixagevimab co-packaged with cilgavimab)	3.4	ng/ml	Omicron/BA.2	14.5	ng/ml	4.26471
10.1038/s41598-022-08559-5	Evusheld (tixagevimab co-packaged with cilgavimab)	35	ng/ml	Omicron/BA.1	1488	ng/ml	42.5143
10.1038/s41598-022-16964-z	Evusheld (tixagevimab co-packaged with cilgavimab)	20.2	ng/ml	Delta	24.7	ng/ml	1.22277
10.1038/s41598-022-16964-z	Evusheld (tixagevimab co-packaged with cilgavimab)	20.2	ng/ml	Omicron/BA.2	37.4	ng/ml	1.85149
10.1038/s41598-022-16964-z	Evusheld (tixagevimab co-packaged with cilgavimab)	20.2	ng/ml	Omicron/BA.1	594.6	ng/ml	29.4356
10.1101/2022.05.21.492554	Evusheld (tixagevimab co-packaged with cilgavimab)	1	ng/ml	Omicron/BA.2	8	ng/ml	8
10.1101/2022.05.21.492554	Evusheld (tixagevimab co-packaged with cilgavimab)	1	ng/ml	Omicron/BA.4	65	ng/ml	65
10.1101/2022.05.21.492554	Evusheld (tixagevimab co-packaged with cilgavimab)	1	ng/ml	Omicron/BA.1	232	ng/ml	232
10.1038/s41591-021-01678-y	Evusheld (tixagevimab co-packaged with cilgavimab)	9.9	ng/ml	Omicron/BA.1	163.1	ng/ml	16.4747
10.1038/s41586-021-03398-2	Evusheld (tixagevimab co-packaged with cilgavimab)	NA	NA	Alpha	NA	NA	0.8
10.1038/s41586-021-03398-2	Evusheld (tixagevimab co-packaged with cilgavimab)	NA	NA	Alpha	NA	NA	1
10.1038/s41586-021-03398-2	Evusheld (tixagevimab co-packaged with cilgavimab)	NA	NA	Beta	NA	NA	1.3
10.1038/s41586-021-03398-2	Evusheld (tixagevimab co-packaged with cilgavimab)	NA	NA	Beta	NA	NA	12
10.1101/2022.05.26.493517	Evusheld (tixagevimab co-packaged with cilgavimab)	2	ng/ml	Omicron/BA.2	16.8	ng/ml	8.4
10.1101/2022.05.26.493517	Evusheld (tixagevimab co-packaged with cilgavimab)	2	ng/ml	Omicron/BA.4	49	ng/ml	24.5
10.1101/2022.05.26.493517	Evusheld (tixagevimab co-packaged with cilgavimab)	2	ng/ml	Omicron/BA.1	154	ng/ml	77
10.1016/S1473-3099(22)00365-6	Evusheld (tixagevimab co-packaged with cilgavimab)	4.1	ng/ml	Omicron/BA.2	33.5	ng/ml	8.17073
10.1016/S1473-3099(22)00365-6	Evusheld (tixagevimab co-packaged with cilgavimab)	4.1	ng/ml	Omicron/BA.4	609	ng/ml	148.537
10.1101/2022.07.14.500041	Evusheld (tixagevimab co-packaged with cilgavimab)	4.7	ng/ml	Omicron/BA.2	42	ng/ml	8.93617
10.1101/2022.07.14.500041	Evusheld (tixagevimab co-packaged with cilgavimab)	4.7	ng/ml	Omicron/BA.4	586	ng/ml	124.681
10.1101/2022.03.13.484037	Evusheld (tixagevimab co-packaged with cilgavimab)	5	ng/ml	Delta	2	ng/ml	0.4
10.1101/2022.03.13.484037	Evusheld (tixagevimab co-packaged with cilgavimab)	5	ng/ml	Alpha	2	ng/ml	0.4
10.1101/2022.03.13.484037	Evusheld (tixagevimab co-packaged with cilgavimab)	5	ng/ml	Gamma	4	ng/ml	0.8
10.1101/2022.03.13.484037	Evusheld (tixagevimab co-packaged with cilgavimab)	5	ng/ml	Beta	7	ng/ml	1.4
10.1101/2022.03.13.484037	Evusheld (tixagevimab co-packaged with cilgavimab)	5	ng/ml	Omicron/BA.1	1313	ng/ml	262.6
10.1016/j.cell.2021.02.037	Evusheld (tixagevimab co-packaged with cilgavimab)	9	ng/ml	Beta	12	ng/ml	1.33333
10.1101/2022.02.15.480166	Evusheld (tixagevimab co-packaged with cilgavimab)	2.4	ng/ml	Delta	7.5	ng/ml	3.125
10.1101/2022.02.15.480166	Evusheld (tixagevimab co-packaged with cilgavimab)	2.4	ng/ml	Omicron/BA.1	861.5	ng/ml	358.958
10.1101/2022.02.15.480166	Evusheld (tixagevimab co-packaged with cilgavimab)	2.4	ng/ml	Omicron/BA.2	4608	ng/ml	1920
10.1016/j.chom.2022.04.017	REGEN-COV (Casirivimab and Imdevimab)	7.6	ng/ml	Omicron/BA.2	485.9	ng/ml	63.9342
10.1016/j.chom.2022.04.017	REGEN-COV (Casirivimab and Imdevimab)	7.6	ng/ml	Omicron/BA.1	2372	ng/ml	312.105
10.1016/j.celrep.2022.110754	REGEN-COV (Casirivimab and Imdevimab)	11.1	ng/ml	Beta	17.8	ng/ml	1.6036
10.1093/cid/ciac143	REGEN-COV (Casirivimab and Imdevimab)	0.1	ng/ml	Delta	0.03	ng/ml	0.3
10.1093/cid/ciac143	REGEN-COV (Casirivimab and Imdevimab)	0.1	ng/ml	Alpha	0.1	ng/ml	1
10.1093/cid/ciac143	REGEN-COV (Casirivimab and Imdevimab)	0.1	ng/ml	Beta	0.8	ng/ml	8
10.1093/cid/ciac143	REGEN-COV (Casirivimab and Imdevimab)	0.1	ng/ml	Omicron/BA.1	12307.2	ng/ml	123072
10.1038/s41586-021-04386-2	REGEN-COV (Casirivimab and Imdevimab)	7.2	ng/ml	Omicron/BA.1	10000	ng/ml	1388.89
10.1038/s41586-021-03720-y	REGEN-COV (Casirivimab and Imdevimab)	5	ng/ml	Alpha	3	ng/ml	0.6
10.1038/s41586-021-03720-y	REGEN-COV (Casirivimab and Imdevimab)	5	ng/ml	Gamma	7	ng/ml	1.4
10.1038/s41586-021-03720-y	REGEN-COV (Casirivimab and Imdevimab)	5	ng/ml	Beta	8	ng/ml	1.6
10.1016/j.cell.2021.06.002	REGEN-COV (Casirivimab and Imdevimab)	5.7	ng/ml	Gamma	4	ng/ml	0.701754
10.1016/j.cell.2021.06.002	REGEN-COV (Casirivimab and Imdevimab)	5.7	ng/ml	Beta	4.1	ng/ml	0.719298
10.1016/j.cell.2021.06.002	REGEN-COV (Casirivimab and Imdevimab)	5.7	ng/ml	Alpha	4.4	ng/ml	0.77193
https://www.fda.gov/drugs/drug-safety-and-availability/fda-authorizes-revisions-fact-sheets-address-sars-cov-2-variants-monoclonal-antibody-products-under	REGEN-COV (Casirivimab and Imdevimab)	NA	NA	Gamma	NA	NA	1
https://www.fda.gov/drugs/drug-safety-and-availability/fda-authorizes-revisions-fact-sheets-address-sars-cov-2-variants-monoclonal-antibody-products-under	REGEN-COV (Casirivimab and Imdevimab)	NA	NA	Gamma	NA	NA	1
https://www.fda.gov/drugs/drug-safety-and-availability/fda-authorizes-revisions-fact-sheets-address-sars-cov-2-variants-monoclonal-antibody-products-under	REGEN-COV (Casirivimab and Imdevimab)	NA	NA	Beta	NA	NA	1
https://www.fda.gov/drugs/drug-safety-and-availability/fda-authorizes-revisions-fact-sheets-address-sars-cov-2-variants-monoclonal-antibody-products-under	REGEN-COV (Casirivimab and Imdevimab)	NA	NA	Delta	NA	NA	1
https://www.fda.gov/drugs/drug-safety-and-availability/fda-authorizes-revisions-fact-sheets-address-sars-cov-2-variants-monoclonal-antibody-products-under	REGEN-COV (Casirivimab and Imdevimab)	NA	NA	Delta	NA	NA	1
https://www.fda.gov/drugs/drug-safety-and-availability/fda-authorizes-revisions-fact-sheets-address-sars-cov-2-variants-monoclonal-antibody-products-under	REGEN-COV (Casirivimab and Imdevimab)	NA	NA	Alpha	NA	NA	1
https://www.fda.gov/drugs/drug-safety-and-availability/fda-authorizes-revisions-fact-sheets-address-sars-cov-2-variants-monoclonal-antibody-products-under	REGEN-COV (Casirivimab and Imdevimab)	NA	NA	Alpha	NA	NA	1
https://www.fda.gov/drugs/drug-safety-and-availability/fda-authorizes-revisions-fact-sheets-address-sars-cov-2-variants-monoclonal-antibody-products-under	REGEN-COV (Casirivimab and Imdevimab)	NA	NA	Beta	NA	NA	1
10.1101/2022.03.18.484873	REGEN-COV (Casirivimab and Imdevimab)	8	ng/ml	Omicron/BA.2	980	ng/ml	122.5
10.1101/2022.03.18.484873	REGEN-COV (Casirivimab and Imdevimab)	8	ng/ml	Omicron/BA.1	20000	ng/ml	2500
10.1016/j.cell.2021.03.036	REGEN-COV (Casirivimab and Imdevimab)	1	ng/ml	Gamma	1	ng/ml	1
10.1016/j.cell.2021.03.036	REGEN-COV (Casirivimab and Imdevimab)	1	ng/ml	Beta	1	ng/ml	1
10.1016/j.cell.2021.03.036	REGEN-COV (Casirivimab and Imdevimab)	1	ng/ml	Alpha	1	ng/ml	1
10.1016/j.celrep.2021.109415	REGEN-COV (Casirivimab and Imdevimab)	2.2	ng/ml	Beta	2.2	ng/ml	1
10.1016/j.cell.2021.12.032	REGEN-COV (Casirivimab and Imdevimab)	4	ng/ml	Omicron/BA.1	797	ng/ml	199.25
10.1101/2021.12.13.21267761	REGEN-COV (Casirivimab and Imdevimab)	9	ng/ml	Omicron/BA.1	16623	ng/ml	1847
10.1038/s41586-022-04594-4	REGEN-COV (Casirivimab and Imdevimab)	6.7	ng/ml	Omicron/BA.2	2303.2	ng/ml	343.761
10.1038/s41467-022-28766-y	REGEN-COV (Casirivimab and Imdevimab)	30	ng/ml	Gamma	20	ng/ml	0.666667
10.1038/s41467-022-28766-y	REGEN-COV (Casirivimab and Imdevimab)	30	ng/ml	Delta	20	ng/ml	0.666667
10.1038/s41467-022-28766-y	REGEN-COV (Casirivimab and Imdevimab)	30	ng/ml	Alpha	20	ng/ml	0.666667
10.1038/s41467-022-28766-y	REGEN-COV (Casirivimab and Imdevimab)	30	ng/ml	Beta	50	ng/ml	1.66667
10.1038/s41586-021-04388-0	REGEN-COV (Casirivimab and Imdevimab)	1	ng/ml	Omicron/BA.1	10000	ng/ml	10000
10.1126/scitranslmed.abn8543	REGEN-COV (Casirivimab and Imdevimab)	2.7	ng/ml	Omicron/BA.1	10000	ng/ml	3703.7
10.1038/s41586-022-04474-x	REGEN-COV (Casirivimab and Imdevimab)	4.8	ng/ml	Omicron/BA.1	10000	ng/ml	2083.33
10.1038/s41586-021-04389-z	REGEN-COV (Casirivimab and Imdevimab)	7.6	ng/ml	Omicron/BA.1	9000	ng/ml	1184.21
10.1128/mBio.00696-21	REGEN-COV (Casirivimab and Imdevimab)	1.7	ng/ml	Alpha	1.7	ng/ml	1
10.1128/mBio.00696-21	REGEN-COV (Casirivimab and Imdevimab)	1.7	ng/ml	Beta	15.5	ng/ml	9.11765
10.1128/mBio.00696-21	REGEN-COV (Casirivimab and Imdevimab)	1.7	ng/ml	Gamma	26.7	ng/ml	15.7059
10.1101/2021.05.14.444076	REGEN-COV (Casirivimab and Imdevimab)	6.5	ng/ml	Alpha	6.8	ng/ml	1.04615
10.1101/2021.05.14.444076	REGEN-COV (Casirivimab and Imdevimab)	6.5	ng/ml	Beta	16.8	ng/ml	2.58462
10.1101/2021.07.02.450959	REGEN-COV (Casirivimab and Imdevimab)	4.4	ng/ml	Beta	33.1	ng/ml	7.52273
10.1101/2021.07.19.452771	REGEN-COV (Casirivimab and Imdevimab)	4.4	ng/ml	Delta	9.8	ng/ml	2.22727
10.1101/2021.07.19.452771	REGEN-COV (Casirivimab and Imdevimab)	4.4	ng/ml	Beta	33.1	ng/ml	7.52273
10.1016/j.ebiom.2022.103944	REGEN-COV (Casirivimab and Imdevimab)	0.8	ng/ml	Alpha	0.6	ng/ml	0.75
10.1016/j.ebiom.2022.103944	REGEN-COV (Casirivimab and Imdevimab)	0.8	ng/ml	Beta	1.1	ng/ml	1.375
10.1016/j.ebiom.2022.103944	REGEN-COV (Casirivimab and Imdevimab)	0.8	ng/ml	Delta	2.4	ng/ml	3
10.1016/j.ebiom.2022.103944	REGEN-COV (Casirivimab and Imdevimab)	0.8	ng/ml	Omicron/BA.1	5000	ng/ml	6250
10.1056/NEJMc2119407	REGEN-COV (Casirivimab and Imdevimab)	3.5	ng/ml	Alpha	1.6	ng/ml	0.457143
10.1056/NEJMc2119407	REGEN-COV (Casirivimab and Imdevimab)	3.5	ng/ml	Delta	1.9	ng/ml	0.542857
10.1056/NEJMc2119407	REGEN-COV (Casirivimab and Imdevimab)	3.5	ng/ml	Gamma	2.1	ng/ml	0.6
10.1056/NEJMc2119407	REGEN-COV (Casirivimab and Imdevimab)	3.5	ng/ml	Beta	5.2	ng/ml	1.48571
10.1056/NEJMc2119407	REGEN-COV (Casirivimab and Imdevimab)	3.5	ng/ml	Omicron/BA.1	10000	ng/ml	2857.14
10.1056/NEJMc2201933	REGEN-COV (Casirivimab and Imdevimab)	3.5	ng/ml	Omicron/BA.2	222.6	ng/ml	63.6
10.1038/s41591-021-01678-y	REGEN-COV (Casirivimab and Imdevimab)	9.9	ng/ml	Omicron/BA.1	10000	ng/ml	1010.1
10.1038/s41586-021-03398-2	REGEN-COV (Casirivimab and Imdevimab)	NA	NA	Alpha	NA	NA	0.6
10.1038/s41586-021-03398-2	REGEN-COV (Casirivimab and Imdevimab)	NA	NA	Alpha	NA	NA	1
10.1038/s41586-021-03398-2	REGEN-COV (Casirivimab and Imdevimab)	NA	NA	Beta	NA	NA	1.3
10.1038/s41586-021-03398-2	REGEN-COV (Casirivimab and Imdevimab)	NA	NA	Beta	NA	NA	8.1
10.1101/2022.05.26.493517	REGEN-COV (Casirivimab and Imdevimab)	1	ng/ml	Omicron/BA.4	1998	ng/ml	1998
10.1101/2022.05.26.493517	REGEN-COV (Casirivimab and Imdevimab)	1	ng/ml	Omicron/BA.2	1735.8	ng/ml	1735.8
10.1101/2022.05.26.493517	REGEN-COV (Casirivimab and Imdevimab)	1	ng/ml	Omicron/BA.1	2951	ng/ml	2951
10.1101/2021.12.07.21267432	REGEN-COV (Casirivimab and Imdevimab)	0.1	ng/ml	Omicron/BA.1	2000	ng/ml	20000
10.1101/2022.02.14.480335	REGEN-COV (Casirivimab and Imdevimab)	3.1	ng/ml	Omicron/BA.2	10000	ng/ml	3225.81
10.1101/2022.02.14.480335	REGEN-COV (Casirivimab and Imdevimab)	3.1	ng/ml	Omicron/BA.1	10000	ng/ml	3225.81
10.1016/S1473-3099(22)00365-6	REGEN-COV (Casirivimab and Imdevimab)	6.2	ng/ml	Omicron/BA.4	2400	ng/ml	387.097
10.1016/S1473-3099(22)00365-6	REGEN-COV (Casirivimab and Imdevimab)	6.2	ng/ml	Omicron/BA.2	2400	ng/ml	387.097
10.1101/2022.07.14.500041	REGEN-COV (Casirivimab and Imdevimab)	3.9	ng/ml	Omicron/BA.4	5000	ng/ml	1282.05
10.1101/2022.07.14.500041	REGEN-COV (Casirivimab and Imdevimab)	3.9	ng/ml	Omicron/BA.2	5000	ng/ml	1282.05
10.1101/2022.03.13.484037	REGEN-COV (Casirivimab and Imdevimab)	6	ng/ml	Alpha	2	ng/ml	0.333333
10.1101/2022.03.13.484037	REGEN-COV (Casirivimab and Imdevimab)	6	ng/ml	Delta	12	ng/ml	2
10.1101/2022.03.13.484037	REGEN-COV (Casirivimab and Imdevimab)	6	ng/ml	Gamma	17	ng/ml	2.83333
10.1101/2022.03.13.484037	REGEN-COV (Casirivimab and Imdevimab)	6	ng/ml	Beta	20	ng/ml	3.33333
10.1101/2022.03.13.484037	REGEN-COV (Casirivimab and Imdevimab)	6	ng/ml	Omicron/BA.1	5000	ng/ml	833.333
10.1101/2022.02.15.480166	REGEN-COV (Casirivimab and Imdevimab)	3.3	ng/ml	Delta	9.1	ng/ml	2.75758
10.1101/2021.12.14.21267772	Bamlanivimab	32	ng/ml	Omicron/BA.1	10000	ng/ml	312.5
10.1016/j.chom.2022.05.001	Bamlanivimab	3	ng/ml	Omicron/BA.2	10000	ng/ml	1000
10.1016/j.chom.2022.05.001	Bamlanivimab	3	ng/ml	Omicron/BA.1	10000	ng/ml	1000
10.1016/j.celrep.2021.109825	Bamlanivimab	17.2	ng/ml	Delta	10000	ng/ml	581.4
10.1038/s41423-021-00772-y	Bamlanivimab	14.1	ng/ml	Delta	10000	ng/ml	709.2
10.1016/j.chom.2022.04.017	Bamlanivimab	23.2	ng/ml	Omicron/BA.2	10000	ng/ml	431.6
10.1016/j.chom.2022.04.017	Bamlanivimab	23.2	ng/ml	Omicron/BA.1	10000	ng/ml	431.6
10.1016/j.celrep.2022.110754	Bamlanivimab	11.7	ng/ml	Beta	2000	ng/ml	170.9
10.1093/cid/ciac143	Bamlanivimab	0.2	ng/ml	Alpha	5.6	ng/ml	24.4
10.1093/cid/ciac143	Bamlanivimab	0.2	ng/ml	Beta	3593.8	ng/ml	1000
10.1093/cid/ciac143	Bamlanivimab	0.2	ng/ml	Delta	3593.8	ng/ml	1000
10.1093/cid/ciac143	Bamlanivimab	0.2	ng/ml	Omicron/BA.1	3593.8	ng/ml	1000
10.1038/s41586-021-04386-2	Bamlanivimab	21.3	ng/ml	Omicron/BA.1	10000	ng/ml	469.5
10.1038/s41586-021-04385-3	Bamlanivimab	13	ng/ml	Alpha	8	ng/ml	0.6
10.1038/s41586-021-04385-3	Bamlanivimab	13	ng/ml	Gamma	10000	ng/ml	769.2
10.1038/s41586-021-04385-3	Bamlanivimab	13	ng/ml	Beta	10000	ng/ml	769.2
10.1038/s41586-021-04385-3	Bamlanivimab	13	ng/ml	Delta	10000	ng/ml	769.2
10.1038/s41586-021-04385-3	Bamlanivimab	13	ng/ml	Omicron/BA.1	10000	ng/ml	769.2
10.1101/2022.02.07.479349	Bamlanivimab	12.8	ng/ml	Omicron/BA.2	10000	ng/ml	781.3
10.1101/2022.02.07.479349	Bamlanivimab	12.8	ng/ml	Omicron/BA.1	10000	ng/ml	781.3
10.1101/2022.04.30.489997	Bamlanivimab	15	ng/ml	Omicron/BA.4	10000	ng/ml	666.7
10.1101/2022.04.30.489997	Bamlanivimab	15	ng/ml	Omicron/BA.2	10000	ng/ml	666.7
10.1101/2022.04.30.489997	Bamlanivimab	15	ng/ml	Omicron/BA.1	10000	ng/ml	666.7
10.1038/s41586-021-03720-y	Bamlanivimab	5	ng/ml	Alpha	4	ng/ml	0.8
10.1038/s41586-021-03720-y	Bamlanivimab	5	ng/ml	Gamma	10000	ng/ml	1000
10.1038/s41586-021-03720-y	Bamlanivimab	5	ng/ml	Beta	10000	ng/ml	1000
10.1101/2022.01.12.22269023	Bamlanivimab	3	ng/ml	Alpha	4	ng/ml	1.3
10.1101/2022.01.12.22269023	Bamlanivimab	89	ng/ml	Beta	10000	ng/ml	112.4
10.1101/2022.01.12.22269023	Bamlanivimab	3	ng/ml	Beta	10000	ng/ml	1000
10.1101/2022.01.12.22269023	Bamlanivimab	3	ng/ml	Delta	3000	ng/ml	1000
10.1101/2022.01.12.22269023	Bamlanivimab	3	ng/ml	Omicron/BA.1	10000	ng/ml	1000
10.1016/j.cell.2022.01.019	Bamlanivimab	12.5	ng/ml	Omicron/BA.1	10000	ng/ml	800
10.1016/j.cell.2021.03.055	Bamlanivimab	6	ng/ml	Gamma	10000	ng/ml	1000
10.1016/j.cell.2021.12.046	Bamlanivimab	6	ng/ml	Alpha	9	ng/ml	1.5
10.1016/j.cell.2021.12.046	Bamlanivimab	6	ng/ml	Gamma	10000	ng/ml	1000
10.1016/j.cell.2021.12.046	Bamlanivimab	6	ng/ml	Beta	10000	ng/ml	1000
10.1016/j.cell.2021.12.046	Bamlanivimab	6	ng/ml	Delta	8311	ng/ml	1000
10.1016/j.cell.2021.12.046	Bamlanivimab	6	ng/ml	Omicron/BA.1	10000	ng/ml	1000
10.1038/s41590-021-01068-z	Bamlanivimab	15	ng/ml	Beta	1000	ng/ml	66.67
https://www.fda.gov/drugs/drug-safety-and-availability/fda-authorizes-revisions-fact-sheets-address-sars-cov-2-variants-monoclonal-antibody-products-under	Bamlanivimab	NA	NA	Alpha	NA	NA	1
https://www.fda.gov/drugs/drug-safety-and-availability/fda-authorizes-revisions-fact-sheets-address-sars-cov-2-variants-monoclonal-antibody-products-under	Bamlanivimab	NA	NA	Gamma	NA	NA	1000
https://www.fda.gov/drugs/drug-safety-and-availability/fda-authorizes-revisions-fact-sheets-address-sars-cov-2-variants-monoclonal-antibody-products-under	Bamlanivimab	NA	NA	Beta	NA	NA	1000
https://www.fda.gov/drugs/drug-safety-and-availability/fda-authorizes-revisions-fact-sheets-address-sars-cov-2-variants-monoclonal-antibody-products-under	Bamlanivimab	NA	NA	Delta	NA	NA	1000
https://www.fda.gov/drugs/drug-safety-and-availability/fda-authorizes-revisions-fact-sheets-address-sars-cov-2-variants-monoclonal-antibody-products-under	Bamlanivimab	NA	NA	Delta	NA	NA	1000
10.1038/s41591-021-01676-0	Bamlanivimab	3.1	ng/ml	Alpha	4.3	ng/ml	1.4
10.1038/s41591-021-01676-0	Bamlanivimab	3.1	ng/ml	Delta	10000	ng/ml	1000
10.1038/s41591-021-01676-0	Bamlanivimab	3.1	ng/ml	Omicron/BA.1	10000	ng/ml	1000
10.1038/s41591-021-01676-0	Bamlanivimab	3.1	ng/ml	Beta	10000	ng/ml	1000
10.1101/2022.04.06.487257	Bamlanivimab	5	ng/ml	Omicron/BA.2	10000	ng/ml	1000
10.1101/2022.04.06.487257	Bamlanivimab	5	ng/ml	Omicron/BA.1	10000	ng/ml	1000
10.1016/j.cell.2021.03.036	Bamlanivimab	4.8	ng/ml	Alpha	2.4	ng/ml	0.5
10.1016/j.cell.2021.03.036	Bamlanivimab	4.8	ng/ml	Gamma	16000	ng/ml	1000
10.1016/j.cell.2021.03.036	Bamlanivimab	4.8	ng/ml	Beta	16000	ng/ml	1000
10.1016/j.celrep.2021.109415	Bamlanivimab	4.5	ng/ml	Beta	10000	ng/ml	1000
10.1016/j.cell.2021.12.032	Bamlanivimab	6	ng/ml	Omicron/BA.1	10000	ng/ml	1000
10.1038/s41586-022-04594-4	Bamlanivimab	NA	NA	Omicron/BA.1	NA	NA	1000
10.1038/s41586-022-04594-4	Bamlanivimab	7.2	ng/ml	Omicron/BA.2	10000	ng/ml	1000
10.1038/s41467-022-28766-y	Bamlanivimab	110	ng/ml	Alpha	60	ng/ml	0.5
10.1038/s41467-022-28766-y	Bamlanivimab	110	ng/ml	Gamma	10000	ng/ml	90.9
10.1038/s41467-022-28766-y	Bamlanivimab	110	ng/ml	Beta	10000	ng/ml	90.9
10.1038/s41467-022-28766-y	Bamlanivimab	110	ng/ml	Delta	10000	ng/ml	90.9
10.1016/j.cell.2021.06.020	Bamlanivimab	6	ng/ml	Delta	8311	ng/ml	1000
10.1038/s41586-021-04388-0	Bamlanivimab	0.7	ng/ml	Omicron/BA.1	10000	ng/ml	1000
10.1126/scitranslmed.abn8543	Bamlanivimab	2.5	ng/ml	Omicron/BA.1	10000	ng/ml	1000
10.1101/2022.02.25.482049	Bamlanivimab	80	ng/ml	Omicron/BA.1	100000	ng/ml	1000
10.1016/j.celrep.2021.109679	Bamlanivimab	10	ng/ml	Alpha	10	ng/ml	1
10.1016/j.celrep.2021.109679	Bamlanivimab	10	ng/ml	Beta	100000	ng/ml	1000
10.1038/s41586-021-03944-y	Bamlanivimab	7.8	ng/ml	Delta	10000	ng/ml	1000
10.1126/science.abl6251	Bamlanivimab	22	ng/ml	Alpha	30	ng/ml	1.4
10.1126/science.abl6251	Bamlanivimab	22	ng/ml	Gamma	100000	ng/ml	1000
10.1126/science.abl6251	Bamlanivimab	22	ng/ml	Beta	100000	ng/ml	1000
10.1038/s41586-021-03777-9	Bamlanivimab	0.2	ng/ml	Alpha	0.2	ng/ml	1
10.1038/s41586-021-03777-9	Bamlanivimab	0.2	ng/ml	Beta	10000	ng/ml	1000
10.1038/s41586-021-03777-9	Bamlanivimab	0.2	ng/ml	Delta	10000	ng/ml	1000
10.1101/2021.02.03.429164	Bamlanivimab	13	ng/ml	Omicron/BA.1	1000	ng/ml	76.9
10.1016/S1473-3099(22)00129-3	Bamlanivimab	7	ng/ml	Omicron/BA.1	10000	ng/ml	1000
10.1101/2022.07.19.500716	Bamlanivimab	7	ng/ml	Omicron/BA.4	1000	ng/ml	142.9
10.1101/2022.07.19.500716	Bamlanivimab	7	ng/ml	Omicron/BA.2	1000	ng/ml	142.9
10.1016/j.cell.2021.02.033	Bamlanivimab	6	ng/ml	Alpha	9	ng/ml	1.5
10.1016/j.ebiom.2022.103944	Bamlanivimab	0.8	ng/ml	Alpha	0.8	ng/ml	1
10.1016/j.ebiom.2022.103944	Bamlanivimab	0.8	ng/ml	Delta	472.6	ng/ml	590.8
10.1016/j.ebiom.2022.103944	Bamlanivimab	0.8	ng/ml	Beta	2363	ng/ml	1000
10.1016/j.ebiom.2022.103944	Bamlanivimab	0.8	ng/ml	Omicron/BA.1	5000	ng/ml	1000
10.1056/NEJMc2119407	Bamlanivimab	4.7	ng/ml	Alpha	2.7	ng/ml	0.6
10.1056/NEJMc2119407	Bamlanivimab	4.7	ng/ml	Delta	641.7	ng/ml	136.8
10.1056/NEJMc2119407	Bamlanivimab	4.7	ng/ml	Gamma	1601.7	ng/ml	341.5
10.1056/NEJMc2119407	Bamlanivimab	4.7	ng/ml	Beta	9554.9	ng/ml	1000
10.1056/NEJMc2119407	Bamlanivimab	4.7	ng/ml	Omicron/BA.1	50000	ng/ml	1000
10.1056/NEJMc2201933	Bamlanivimab	4.7	ng/ml	Omicron/BA.2	50000	ng/ml	1000
10.1038/s41598-022-08559-5	Bamlanivimab	13	ng/ml	Omicron/BA.1	1000	ng/ml	76.9
10.1101/2022.05.21.492554	Bamlanivimab	2	ng/ml	Omicron/BA.4	10000	ng/ml	1000
10.1101/2022.05.21.492554	Bamlanivimab	2	ng/ml	Omicron/BA.2	10000	ng/ml	1000
10.1101/2022.05.21.492554	Bamlanivimab	2	ng/ml	Omicron/BA.1	10000	ng/ml	1000
10.1038/s41591-021-01678-y	Bamlanivimab	11.8	ng/ml	Omicron/BA.1	10000	ng/ml	857.1
10.1101/2021.04.02.437747	Bamlanivimab	106	ng/ml	Alpha	139	ng/ml	1.3
10.1101/2021.04.02.437747	Bamlanivimab	106	ng/ml	Beta	50000	ng/ml	471.7
10.1038/s41586-021-03398-2	Bamlanivimab	NA	NA	Alpha	NA	NA	0.6
10.1038/s41586-021-03398-2	Bamlanivimab	NA	NA	Alpha	NA	NA	2.8
10.1038/s41586-021-03398-2	Bamlanivimab	NA	NA	Beta	NA	NA	1000
10.1038/s41586-021-03398-2	Bamlanivimab	NA	NA	Beta	NA	NA	1000
10.1016/j.chom.2021.04.007	Bamlanivimab	1.9	ng/ml	Gamma	800	ng/ml	424.6
10.1016/j.chom.2021.04.007	Bamlanivimab	3.7	ng/ml	Gamma	50000	ng/ml	1000
10.1126/science.abh1766	Bamlanivimab	7.1	ng/ml	Alpha	4.1	ng/ml	0.6
10.1126/science.abh1766	Bamlanivimab	7.1	ng/ml	Gamma	10000	ng/ml	1000
10.1126/science.abh1766	Bamlanivimab	7.1	ng/ml	Beta	10000	ng/ml	1000
10.1126/science.abh1766	Bamlanivimab	7.1	ng/ml	Delta	10000	ng/ml	1000
10.1080/22221751.2022.2030200	Bamlanivimab	2.2	ng/ml	Omicron/BA.1	10000	ng/ml	1000
10.1101/2022.05.26.493517	Bamlanivimab	4	ng/ml	Omicron/BA.4	10000	ng/ml	1000
10.1101/2022.05.26.493517	Bamlanivimab	4	ng/ml	Omicron/BA.2	10000	ng/ml	1000
10.1101/2022.05.26.493517	Bamlanivimab	4	ng/ml	Omicron/BA.1	10000	ng/ml	1000
10.1016/j.celrep.2022.110812	Bamlanivimab	3.5	ng/ml	Omicron/BA.1	10000	ng/ml	1000
10.1016/S1473-3099(22)00365-6	Bamlanivimab	12.8	ng/ml	Omicron/BA.4	3700	ng/ml	289.1
10.1016/S1473-3099(22)00365-6	Bamlanivimab	12.8	ng/ml	Omicron/BA.2	3700	ng/ml	289.1
10.1101/2022.07.14.500041	Bamlanivimab	6.7	ng/ml	Omicron/BA.4	4725	ng/ml	705.2
10.1101/2022.07.14.500041	Bamlanivimab	6.7	ng/ml	Omicron/BA.2	4725	ng/ml	705.2
10.1101/2021.01.27.428353	Bamlanivimab	6.8	ng/ml	Alpha	5	ng/ml	0.7
10.1101/2021.01.27.428353	Bamlanivimab	6.8	ng/ml	Gamma	4000	ng/ml	588.2
10.1101/2021.01.27.428353	Bamlanivimab	6.8	ng/ml	Beta	4000	ng/ml	588.2
10.1101/2021.01.27.428353	Bamlanivimab	6.8	ng/ml	Delta	4000	ng/ml	588.2
10.1101/2022.03.13.484037	Bamlanivimab	7	ng/ml	Alpha	5	ng/ml	0.7
10.1101/2022.03.13.484037	Bamlanivimab	7	ng/ml	Gamma	5000	ng/ml	714.3
10.1101/2022.03.13.484037	Bamlanivimab	7	ng/ml	Beta	5000	ng/ml	714.3
10.1101/2022.03.13.484037	Bamlanivimab	7	ng/ml	Delta	5000	ng/ml	714.3
10.1101/2022.03.13.484037	Bamlanivimab	7	ng/ml	Omicron/BA.1	5000	ng/ml	714.3
10.1016/j.cell.2021.02.037	Bamlanivimab	6	ng/ml	Beta	10000	ng/ml	1000
10.1126/science.abn8897	Bamlanivimab	3.6	ng/ml	Alpha	7.7	ng/ml	2.1
10.1126/science.abn8897	Bamlanivimab	3.6	ng/ml	Gamma	10000	ng/ml	1000
10.1126/science.abn8897	Bamlanivimab	3.6	ng/ml	Beta	10000	ng/ml	1000
10.1126/science.abn8897	Bamlanivimab	3.6	ng/ml	Delta	10000	ng/ml	1000
10.1126/science.abn8897	Bamlanivimab	3.6	ng/ml	Omicron/BA.1	10000	ng/ml	1000
10.1101/2022.02.15.480166	Bamlanivimab	4.7	ng/ml	Delta	996	ng/ml	211.9
10.1002/mco2.143	Bamlanivimab	11	ng/ml	Omicron/BA.1	2000	ng/ml	181.8
10.1038/s41586-021-04385-3.	Bamlanivimab	13	ng/ml	Alpha	8	ng/ml	0.615385
10.1038/s41586-021-04385-3.	Bamlanivimab	13	ng/ml	Beta	10000	ng/ml	769.231
10.1038/s41586-021-04385-3.	Bamlanivimab	13	ng/ml	Gamma	10000	ng/ml	769.231
10.1038/s41586-021-04385-3.	Bamlanivimab	13	ng/ml	Delta	10000	ng/ml	769.231
10.1038/s41586-021-04385-3.	Etesevimab	32	ng/ml	Alpha	1707	ng/ml	53.3438
10.1038/s41586-021-04385-3.	Etesevimab	32	ng/ml	Beta	10000	ng/ml	312.5
10.1038/s41586-021-04385-3.	Etesevimab	32	ng/ml	Gamma	10000	ng/ml	312.5
10.1038/s41586-021-04385-3.	Etesevimab	32	ng/ml	Delta	24	ng/ml	0.75
10.1038/s41586-021-04385-3.	Casirivimab	5	ng/ml	Alpha	7	ng/ml	1.4
10.1038/s41586-021-04385-3.	Casirivimab	5	ng/ml	Gamma	55	ng/ml	11
10.1038/s41586-021-04385-3.	Casirivimab	5	ng/ml	Beta	98	ng/ml	19.6
10.1038/s41586-021-04385-3.	Casirivimab	5	ng/ml	Delta	3	ng/ml	0.6
10.1038/s41586-021-04385-3.	Imdevimab	5	ng/ml	Alpha	3	ng/ml	0.6
10.1038/s41586-021-04385-3.	Imdevimab	5	ng/ml	Gamma	3	ng/ml	0.6
10.1038/s41586-021-04385-3.	Imdevimab	5	ng/ml	Beta	2	ng/ml	0.4
10.1038/s41586-021-04385-3.	Imdevimab	5	ng/ml	Delta	5	ng/ml	1
10.1038/s41586-021-04385-3.	tixagevimab	1	ng/ml	Alpha	2	ng/ml	2
10.1038/s41586-021-04385-3.	tixagevimab	1	ng/ml	Gamma	12	ng/ml	12
10.1038/s41586-021-04385-3.	tixagevimab	1	ng/ml	Beta	14	ng/ml	14
10.1038/s41586-021-04385-3.	tixagevimab	1	ng/ml	Delta	2	ng/ml	2
10.1038/s41586-021-04385-3.	cilgavimab	2	ng/ml	Alpha	1	ng/ml	0.5
10.1038/s41586-021-04385-3.	cilgavimab	2	ng/ml	Gamma	2	ng/ml	1
10.1038/s41586-021-04385-3.	cilgavimab	2	ng/ml	Beta	3	ng/ml	1.5
10.1038/s41586-021-04385-3.	cilgavimab	2	ng/ml	Delta	4	ng/ml	2
10.1038/s41586-022-05644-7.	Casirivimab	5000	ng/ml	Omicron/BA.2	10000000	ng/ml	2000
10.1038/s41586-022-05644-7.	Casirivimab	5000	ng/ml	BA.2.75	278000	ng/ml	55.6
10.1038/s41586-022-05644-7.	Casirivimab	5000	ng/ml	Omicron/BA.4	10000000	ng/ml	2000
10.1038/s41586-022-05644-7.	Casirivimab	5000	ng/ml	BQ.1.1	10000000	ng/ml	2000
10.1038/s41586-022-05644-7.	Imdevimab	5000	ng/ml	Omicron/BA.2	590000	ng/ml	118
10.1038/s41586-022-05644-7.	Imdevimab	5000	ng/ml	BA.2.75	10000000	ng/ml	2000
10.1038/s41586-022-05644-7.	Imdevimab	5000	ng/ml	Omicron/BA.4	520000	ng/ml	104
10.1038/s41586-022-05644-7.	Imdevimab	5000	ng/ml	BQ.1.1	10000000	ng/ml	2000
10.1038/s41586-022-05644-7.	REGEN-COV (Casirivimab and Imdevimab)	5000	ng/ml	Omicron/BA.2	821000	ng/ml	164.2
10.1038/s41586-022-05644-7.	REGEN-COV (Casirivimab and Imdevimab)	5000	ng/ml	BA.2.75	410000	ng/ml	82
10.1038/s41586-022-05644-7.	REGEN-COV (Casirivimab and Imdevimab)	5000	ng/ml	Omicron/BA.4	709000	ng/ml	141.8
10.1038/s41586-022-05644-7.	REGEN-COV (Casirivimab and Imdevimab)	5000	ng/ml	BQ.1.1	10000000	ng/ml	2000
10.1038/s41586-022-05644-7.	tixagevimab	5000	ng/ml	Omicron/BA.2	4312000	ng/ml	862.4
10.1038/s41586-022-05644-7.	tixagevimab	5000	ng/ml	BA.2.75	119000	ng/ml	23.8
10.1038/s41586-022-05644-7.	tixagevimab	5000	ng/ml	Omicron/BA.4	10000000	ng/ml	2000
10.1038/s41586-022-05644-7.	tixagevimab	5000	ng/ml	BQ.1.1	10000000	ng/ml	2000
10.1038/s41586-022-05644-7.	cilgavimab	5000	ng/ml	Omicron/BA.2	6300	ng/ml	1.26
10.1038/s41586-022-05644-7.	cilgavimab	5000	ng/ml	BA.2.75	119000	ng/ml	23.8
10.1038/s41586-022-05644-7.	cilgavimab	5000	ng/ml	Omicron/BA.4	10000000	ng/ml	2000
10.1038/s41586-022-05644-7.	cilgavimab	5000	ng/ml	BQ.1.1	10000000	ng/ml	2000
10.1038/s41586-022-05644-7.	Bebtelovimab	1000	ng/ml	Omicron/BA.2	900	ng/ml	0.9
10.1038/s41586-022-05644-7.	Bebtelovimab	1000	ng/ml	BA.2.75	2200	ng/ml	2.2
10.1038/s41586-022-05644-7.	Bebtelovimab	1000	ng/ml	Omicron/BA.4	800	ng/ml	0.8
10.1038/s41586-022-05644-7.	Bebtelovimab	1000	ng/ml	BQ.1.1	10000000	ng/ml	10000
10.1038/s41586-022-05644-7.	Evusheld (tixagevimab co-packaged with cilgavimab)	1000	ng/ml	Omicron/BA.2	8200	ng/ml	8.2
10.1038/s41586-022-05644-7.	Evusheld (tixagevimab co-packaged with cilgavimab)	1000	ng/ml	BA.2.75	121000	ng/ml	121
10.1038/s41586-022-05644-7.	Evusheld (tixagevimab co-packaged with cilgavimab)	1000	ng/ml	Omicron/BA.4	40000	ng/ml	40
10.1038/s41586-022-05644-7.	Evusheld (tixagevimab co-packaged with cilgavimab)	1000	ng/ml	BQ.1.1	10000000	ng/ml	10000
10.1016/j.chom.2022.09.002.	tixagevimab	3	ng/ml	Omicron/BA.2	1825	ng/ml	608.333
10.1016/j.chom.2022.09.002.	tixagevimab	3	ng/ml	BA.2.75	53	ng/ml	17.6667
10.1016/j.chom.2022.09.002.	tixagevimab	3	ng/ml	Omicron/BA.4	10000	ng/ml	3333.33
10.1016/j.chom.2022.09.002.	Bamlanivimab	6	ng/ml	Omicron/BA.2	10000	ng/ml	1666.67
10.1016/j.chom.2022.09.002.	Bamlanivimab	6	ng/ml	BA.2.75	10000	ng/ml	1666.67
10.1016/j.chom.2022.09.002.	Bamlanivimab	6	ng/ml	Omicron/BA.4	10000	ng/ml	1666.67
10.1016/j.chom.2022.09.002.	Casirivimab	3	ng/ml	Omicron/BA.2	10000	ng/ml	3333.33
10.1016/j.chom.2022.09.002.	Casirivimab	3	ng/ml	BA.2.75	664	ng/ml	221.333
10.1016/j.chom.2022.09.002.	Casirivimab	3	ng/ml	Omicron/BA.4	10000	ng/ml	3333.33
10.1016/j.chom.2022.09.002.	Bebtelovimab	2	ng/ml	Omicron/BA.2	2	ng/ml	1
10.1016/j.chom.2022.09.002.	Bebtelovimab	2	ng/ml	BA.2.75	6	ng/ml	3
10.1016/j.chom.2022.09.002.	Bebtelovimab	2	ng/ml	Omicron/BA.4	2	ng/ml	1
10.1016/j.chom.2022.09.002.	Sotrovimab	25	ng/ml	Omicron/BA.2	558	ng/ml	22.32
10.1016/j.chom.2022.09.002.	Sotrovimab	25	ng/ml	BA.2.75	467	ng/ml	18.68
10.1016/j.chom.2022.09.002.	Sotrovimab	25	ng/ml	Omicron/BA.4	669	ng/ml	26.76
10.1016/j.chom.2022.09.002.	Imdevimab	3	ng/ml	Omicron/BA.2	1066	ng/ml	355.333
10.1016/j.chom.2022.09.002.	Imdevimab	3	ng/ml	BA.2.75	10000	ng/ml	3333.33
10.1016/j.chom.2022.09.002.	Imdevimab	3	ng/ml	Omicron/BA.4	1230	ng/ml	410
10.1016/j.chom.2022.09.002.	REGEN-COV (Casirivimab and Imdevimab)	3	ng/ml	Omicron/BA.2	2701	ng/ml	900.333
10.1016/j.chom.2022.09.002.	REGEN-COV (Casirivimab and Imdevimab)	3	ng/ml	BA.2.75	3504	ng/ml	1168
10.1016/j.chom.2022.09.002.	REGEN-COV (Casirivimab and Imdevimab)	3	ng/ml	Omicron/BA.4	2779	ng/ml	926.333
10.1016/j.chom.2022.09.002.	Evusheld (tixagevimab co-packaged with cilgavimab)	2	ng/ml	Omicron/BA.2	22	ng/ml	11
10.1016/j.chom.2022.09.002.	Evusheld (tixagevimab co-packaged with cilgavimab)	2	ng/ml	BA.2.75	49	ng/ml	24.5
10.1016/j.chom.2022.09.002.	Evusheld (tixagevimab co-packaged with cilgavimab)	2	ng/ml	Omicron/BA.4	68	ng/ml	34
10.1016/S1473-3099(22)00580-1.	Bamlanivimab	5	ng/ml	Omicron/BA.2	10000	ng/ml	2000
10.1016/S1473-3099(22)00580-1.	Bamlanivimab	5	ng/ml	Omicron/BA.4	10000	ng/ml	2000
10.1016/S1473-3099(22)00580-1.	Bamlanivimab	5	ng/ml	BA.2.75	10000	ng/ml	2000
10.1016/S1473-3099(22)00580-1.	Etesevimab	30	ng/ml	Omicron/BA.2	10000	ng/ml	333.333
10.1016/S1473-3099(22)00580-1.	Etesevimab	30	ng/ml	Omicron/BA.4	10000	ng/ml	333.333
10.1016/S1473-3099(22)00580-1.	Etesevimab	30	ng/ml	BA.2.75	10000	ng/ml	333.333
10.1016/S1473-3099(22)00580-1.	Bebtelovimab	1	ng/ml	Omicron/BA.2	1	ng/ml	1
10.1016/S1473-3099(22)00580-1.	Bebtelovimab	1	ng/ml	Omicron/BA.4	1	ng/ml	1
10.1016/S1473-3099(22)00580-1.	Bebtelovimab	1	ng/ml	BA.2.75	7	ng/ml	7
10.1016/S1473-3099(22)00580-1.	Imdevimab	5	ng/ml	Omicron/BA.2	2001	ng/ml	400.2
10.1016/S1473-3099(22)00580-1.	Imdevimab	5	ng/ml	Omicron/BA.4	2438	ng/ml	487.6
10.1016/S1473-3099(22)00580-1.	Imdevimab	5	ng/ml	BA.2.75	10000	ng/ml	2000
10.1016/S1473-3099(22)00580-1.	Casirivimab	5	ng/ml	Omicron/BA.2	10000	ng/ml	2000
10.1016/S1473-3099(22)00580-1.	Casirivimab	5	ng/ml	Omicron/BA.4	10000	ng/ml	2000
10.1016/S1473-3099(22)00580-1.	Casirivimab	5	ng/ml	BA.2.75	1167	ng/ml	233.4
10.1016/S1473-3099(22)00580-1.	Sotrovimab	28	ng/ml	Omicron/BA.2	2118	ng/ml	75.6429
10.1016/S1473-3099(22)00580-1.	Sotrovimab	28	ng/ml	Omicron/BA.4	4309	ng/ml	153.893
10.1016/S1473-3099(22)00580-1.	Sotrovimab	28	ng/ml	BA.2.75	655	ng/ml	23.3929
10.1016/S1473-3099(22)00580-1.	tixagevimab	5	ng/ml	Omicron/BA.2	10000	ng/ml	2000
10.1016/S1473-3099(22)00580-1.	tixagevimab	5	ng/ml	Omicron/BA.4	10000	ng/ml	2000
10.1016/S1473-3099(22)00580-1.	tixagevimab	5	ng/ml	BA.2.75	17	ng/ml	3.4
10.1016/S1473-3099(22)00580-1.	cilgavimab	5	ng/ml	Omicron/BA.2	8	ng/ml	1.6
10.1016/S1473-3099(22)00580-1.	cilgavimab	5	ng/ml	Omicron/BA.4	94	ng/ml	18.8
10.1016/S1473-3099(22)00580-1.	cilgavimab	5	ng/ml	BA.2.75	95	ng/ml	19
10.1016/j.celrep.2022.111903.	Imdevimab	2	ng/ml	Omicron/BA.1	10000	ng/ml	5000
10.1016/j.celrep.2022.111904.	Imdevimab	2	ng/ml	Omicron/BA.2	616	ng/ml	308
10.1016/j.celrep.2022.111905.	Imdevimab	2	ng/ml	Omicron/BA.4	10000	ng/ml	5000
10.1016/j.celrep.2022.111906.	Imdevimab	2	ng/ml	BA.2.75	10000	ng/ml	5000
10.1016/j.celrep.2022.111907.	Casirivimab	1	ng/ml	Omicron/BA.1	10000	ng/ml	10000
10.1016/j.celrep.2022.111908.	Casirivimab	1	ng/ml	Omicron/BA.2	10000	ng/ml	10000
10.1016/j.celrep.2022.111909.	Casirivimab	1	ng/ml	Omicron/BA.4	10000	ng/ml	10000
10.1016/j.celrep.2022.111910.	Casirivimab	1	ng/ml	BA.2.75	10000	ng/ml	10000
10.1016/j.celrep.2022.111911.	cilgavimab	2	ng/ml	Omicron/BA.1	308	ng/ml	154
10.1016/j.celrep.2022.111912.	cilgavimab	2	ng/ml	Omicron/BA.2	8	ng/ml	4
10.1016/j.celrep.2022.111913.	cilgavimab	2	ng/ml	Omicron/BA.4	10000	ng/ml	5000
10.1016/j.celrep.2022.111914.	cilgavimab	2	ng/ml	BA.2.75	8	ng/ml	4
10.1016/j.celrep.2022.111915.	tixagevimab	1	ng/ml	Omicron/BA.1	246	ng/ml	246
10.1016/j.celrep.2022.111916.	tixagevimab	1	ng/ml	Omicron/BA.2	1333	ng/ml	1333
10.1016/j.celrep.2022.111917.	tixagevimab	1	ng/ml	Omicron/BA.4	10000	ng/ml	10000
10.1016/j.celrep.2022.111918.	tixagevimab	1	ng/ml	BA.2.75	8	ng/ml	8
10.1016/j.celrep.2022.111919.	Bamlanivimab	2	ng/ml	Omicron/BA.1	10000	ng/ml	5000
10.1016/j.celrep.2022.111920.	Bamlanivimab	2	ng/ml	Omicron/BA.2	10000	ng/ml	5000
10.1016/j.celrep.2022.111921.	Bamlanivimab	2	ng/ml	Omicron/BA.4	10000	ng/ml	5000
10.1016/j.celrep.2022.111922.	Bamlanivimab	2	ng/ml	BA.2.75	10000	ng/ml	5000
10.1016/j.celrep.2022.111923.	Etesevimab	14	ng/ml	Omicron/BA.1	10000	ng/ml	714.286
10.1016/j.celrep.2022.111924.	Etesevimab	14	ng/ml	Omicron/BA.2	10000	ng/ml	714.286
10.1016/j.celrep.2022.111925.	Etesevimab	14	ng/ml	Omicron/BA.4	10000	ng/ml	714.286
10.1016/j.celrep.2022.111926.	Etesevimab	14	ng/ml	BA.2.75	10000	ng/ml	714.286
10.1016/j.celrep.2022.111927.	Bebtelovimab	1	ng/ml	Omicron/BA.1	2	ng/ml	2
10.1016/j.celrep.2022.111928.	Bebtelovimab	1	ng/ml	Omicron/BA.2	1	ng/ml	1
10.1016/j.celrep.2022.111929.	Bebtelovimab	1	ng/ml	Omicron/BA.4	2	ng/ml	2
10.1016/j.celrep.2022.111930.	Bebtelovimab	1	ng/ml	BA.2.75	2	ng/ml	2
10.1016/j.celrep.2022.111931.	Sotrovimab	79	ng/ml	Omicron/BA.1	113	ng/ml	1.43038
10.1016/j.celrep.2022.111932.	Sotrovimab	79	ng/ml	Omicron/BA.2	638	ng/ml	8.07595
10.1016/j.celrep.2022.111933.	Sotrovimab	79	ng/ml	Omicron/BA.4	689	ng/ml	8.72152
10.1016/j.celrep.2022.111934.	Sotrovimab	79	ng/ml	BA.2.75	202	ng/ml	2.55696

## Sheet: point mutation-antibody evasion
DOI	Antibody	Control.Virus	IC50.Control.GeoMean	Unit.Control.IC50	Mut.Position	IC50.GeoMean	Unit.IC50	FoldChange
10.1016/j.chom.2022.05.001	Bamlanivimab	Wild Type (B)	NA	NA	G339D	NA	NA	1.4
10.1016/j.chom.2022.05.001	Etesevimab	Wild Type (B)	NA	NA	G339D	NA	NA	2.5
10.1016/j.chom.2022.05.001	Casirivimab	Wild Type (B)	NA	NA	G339D	NA	NA	2.2
10.1016/j.chom.2022.05.001	Imdevimab	Wild Type (B)	NA	NA	G339D	NA	NA	2
10.1016/j.chom.2022.05.001	Cilgavimab	Wild Type (B)	NA	NA	G339D	NA	NA	2.3
10.1016/j.chom.2022.05.001	Tixagevimab	Wild Type (B)	NA	NA	G339D	NA	NA	1.9
10.1016/j.chom.2022.05.001	Sotrovimab	Wild Type (B)	NA	NA	G339D	NA	NA	4.4
10.1016/j.chom.2022.05.001	Bebtelovimab	Wild Type (B)	NA	NA	G339D	NA	NA	3.6
10.1101/2021.03.09.434607	Sotrovimab	Wild Type	NA	NA	G339D	NA	NA	1.2
10.1038/s41586-021-04388-0	Bamlanivimab	Wild Type (B.1)	NA	NA	G339D	NA	NA	1.5
10.1038/s41586-021-04388-0	Etesevimab	Wild Type (B.1)	NA	NA	G339D	NA	NA	1.7
10.1038/s41586-021-04388-0	Casirivimab	Wild Type (B.1)	NA	NA	G339D	NA	NA	2.2
10.1038/s41586-021-04388-0	Imdevimab	Wild Type (B.1)	NA	NA	G339D	NA	NA	1.8
10.1038/s41586-021-04388-0	Cilgavimab	Wild Type (B.1)	NA	NA	G339D	NA	NA	1.6
10.1038/s41586-021-04388-0	Tixagevimab	Wild Type (B.1)	NA	NA	G339D	NA	NA	1.7
10.1038/s41586-021-04388-0	Sotrovimab	Wild Type (B.1)	NA	NA	G339D	NA	NA	4
10.1016/j.ebiom.2022.103944	Bamlanivimab	Wild Type (B.1)	2.8	ng/ml	G339D	3.5	ng/ml	1.3
10.1016/j.ebiom.2022.103944	Etesevimab	Wild Type (B.1)	4.4	ng/ml	G339D	4.2	ng/ml	1
10.1016/j.ebiom.2022.103944	Bamlanivimab + Etesevimab	Wild Type (B.1)	2.9	ng/ml	G339D	5.6	ng/ml	1.9
10.1016/j.ebiom.2022.103944	Casirivimab	Wild Type (B.1)	2.6	ng/ml	G339D	4	ng/ml	1.5
10.1016/j.ebiom.2022.103944	Imdevimab	Wild Type (B.1)	6.9	ng/ml	G339D	8.8	ng/ml	1.3
10.1016/j.ebiom.2022.103944	Casirivimab + Imdevimab	Wild Type (B.1)	1.3	ng/ml	G339D	3	ng/ml	2.3
10.1016/j.ebiom.2022.103944	Cilgavimab	Wild Type (B.1)	10.1	ng/ml	G339D	13.4	ng/ml	1.3
10.1016/j.ebiom.2022.103944	Tixagevimab	Wild Type (B.1)	6.1	ng/ml	G339D	18.4	ng/ml	3
10.1016/j.ebiom.2022.103944	Cilgavimab + Tixagevimab	Wild Type (B.1)	6.9	ng/ml	G339D	7.9	ng/ml	1.1
10.1016/j.ebiom.2022.103944	Sotrovimab	Wild Type (B.1)	135.4	ng/ml	G339D	301.1	ng/ml	2.2
10.1101/2022.01.30.478305	Imdevimab	Wild Type (B)	NA	NA	G339D	NA	NA	0.5
10.1126/science.abn8897	Bamlanivimab	Wild Type (B.1)	7.3	ng/ml	G339D	10.4	ng/ml	1.4
10.1126/science.abn8897	Etesevimab	Wild Type (B.1)	6.9	ng/ml	G339D	12.3	ng/ml	1.8
10.1126/science.abn8897	Cilgavimab	Wild Type (B.1)	2.6	ng/ml	G339D	3.6	ng/ml	1.4
10.1126/science.abn8897	Sotrovimab	Wild Type (B.1)	41.7	ng/ml	G339D	52.1	ng/ml	1.2
10.1126/science.abn8897	Bebtelovimab	Wild Type (B.1)	3.1	ng/ml	G339D	5.1	ng/ml	1.6
10.1101/2021.03.09.434607	Sotrovimab	Wild Type (B)	NA	NA	R346T	NA	NA	1.3
10.1016/j.chom.2022.05.001	Bamlanivimab	Wild Type (B)	NA	NA	S371F	NA	NA	0.4
10.1016/j.chom.2022.05.001	Bamlanivimab	Wild Type (B)	NA	NA	S371L	NA	NA	1.9
10.1016/j.chom.2022.05.001	Etesevimab	Wild Type (B)	NA	NA	S371F	NA	NA	630
10.1016/j.chom.2022.05.001	Etesevimab	Wild Type (B)	NA	NA	S371L	NA	NA	15.2
10.1016/j.chom.2022.05.001	Casirivimab	Wild Type (B)	NA	NA	S371F	NA	NA	13.5
10.1016/j.chom.2022.05.001	Casirivimab	Wild Type (B)	NA	NA	S371L	NA	NA	3.9
10.1016/j.chom.2022.05.001	Imdevimab	Wild Type (B)	NA	NA	S371F	NA	NA	126
10.1016/j.chom.2022.05.001	Imdevimab	Wild Type (B)	NA	NA	S371L	NA	NA	11.1
10.1016/j.chom.2022.05.001	Cilgavimab	Wild Type (B)	NA	NA	S371F	NA	NA	5
10.1016/j.chom.2022.05.001	Cilgavimab	Wild Type (B)	NA	NA	S371L	NA	NA	1.1
10.1016/j.chom.2022.05.001	Tixagevimab	Wild Type (B)	NA	NA	S371F	NA	NA	31
10.1016/j.chom.2022.05.001	Tixagevimab	Wild Type (B)	NA	NA	S371L	NA	NA	4
10.1016/j.chom.2022.05.001	Sotrovimab	Wild Type (B)	NA	NA	S371F	NA	NA	13.3
10.1016/j.chom.2022.05.001	Sotrovimab	Wild Type (B)	NA	NA	S371L	NA	NA	7.4
10.1016/j.chom.2022.05.001	Bebtelovimab	Wild Type (B)	NA	NA	S371F	NA	NA	2.6
10.1016/j.chom.2022.05.001	Bebtelovimab	Wild Type (B)	NA	NA	S371L	NA	NA	3.8
10.1038/s41586-022-04594-4	Bamlanivimab	Wild Type (B.1)	NA	NA	S371F	NA	NA	5.1
10.1038/s41586-022-04594-4	Etesevimab	Wild Type (B.1)	NA	NA	S371F	NA	NA	143
10.1038/s41586-022-04594-4	Casirivimab	Wild Type (B.1)	NA	NA	S371F	NA	NA	28
10.1038/s41586-022-04594-4	Imdevimab	Wild Type (B.1)	NA	NA	S371F	NA	NA	87
10.1038/s41586-022-04594-4	Cilgavimab	Wild Type (B.1)	NA	NA	S371F	NA	NA	1.3
10.1038/s41586-022-04594-4	Tixagevimab	Wild Type (B.1)	NA	NA	S371F	NA	NA	26
10.1038/s41586-022-04594-4	Sotrovimab	Wild Type (B.1)	NA	NA	S371F	NA	NA	21
10.1038/s41586-022-04594-4	Bebtelovimab	Wild Type (B.1)	NA	NA	S371F	NA	NA	2.4
10.1038/s41586-021-04388-0	Bamlanivimab	Wild Type (B.1)	NA	NA	S371L	NA	NA	2.9
10.1038/s41586-021-04388-0	Etesevimab	Wild Type (B.1)	NA	NA	S371L	NA	NA	19
10.1038/s41586-021-04388-0	Casirivimab	Wild Type (B.1)	NA	NA	S371L	NA	NA	10
10.1038/s41586-021-04388-0	Imdevimab	Wild Type (B.1)	NA	NA	S371L	NA	NA	25
10.1038/s41586-021-04388-0	Cilgavimab	Wild Type (B.1)	NA	NA	S371L	NA	NA	1.4
10.1038/s41586-021-04388-0	Tixagevimab	Wild Type (B.1)	NA	NA	S371L	NA	NA	4.1
10.1038/s41586-021-04388-0	Sotrovimab	Wild Type (B.1)	NA	NA	S371L	NA	NA	12
10.1016/j.ebiom.2022.103944	Bamlanivimab	Wild Type (B.1)	2.8	ng/ml	S371L	0.7	ng/ml	0.3
10.1016/j.ebiom.2022.103944	Etesevimab	Wild Type (B.1)	4.4	ng/ml	S371L	27.2	ng/ml	6.2
10.1016/j.ebiom.2022.103944	Bamlanivimab + Etesevimab	Wild Type (B.1)	2.9	ng/ml	S371L	1.9	ng/ml	0.7
10.1016/j.ebiom.2022.103944	Casirivimab	Wild Type (B.1)	2.6	ng/ml	S371L	3.2	ng/ml	1.2
10.1016/j.ebiom.2022.103944	Imdevimab	Wild Type (B.1)	6.9	ng/ml	S371L	80.6	ng/ml	11.7
10.1016/j.ebiom.2022.103944	Casirivimab + Imdevimab	Wild Type (B.1)	1.3	ng/ml	S371L	5.4	ng/ml	4.2
10.1016/j.ebiom.2022.103944	Cilgavimab	Wild Type (B.1)	10.1	ng/ml	S371L	7.5	ng/ml	0.7
10.1016/j.ebiom.2022.103944	Tixagevimab	Wild Type (B.1)	6.1	ng/ml	S371L	16.2	ng/ml	2.7
10.1016/j.ebiom.2022.103944	Cilgavimab + Tixagevimab	Wild Type (B.1)	6.9	ng/ml	S371L	4.4	ng/ml	0.6
10.1016/j.ebiom.2022.103944	Sotrovimab	Wild Type (B.1)	135.4	ng/ml	S371L	1000	ng/ml	7.4
10.1101/2022.01.30.478305	Imdevimab	Wild Type (B)	NA	NA	S371L	NA	NA	74.1
10.1126/science.abn8897	Bamlanivimab	Wild Type (B.1)	7.3	ng/ml	S371L	9.3	ng/ml	1.3
10.1126/science.abn8897	Etesevimab	Wild Type (B.1)	6.9	ng/ml	S371L	212	ng/ml	30.7
10.1126/science.abn8897	Cilgavimab	Wild Type (B.1)	2.6	ng/ml	S371L	2.4	ng/ml	0.9
10.1126/science.abn8897	Sotrovimab	Wild Type (B.1)	41.7	ng/ml	S371L	10000	ng/ml	239.8
10.1126/science.abn8897	Bebtelovimab	Wild Type (B.1)	3.1	ng/ml	S371L	1.4	ng/ml	0.5
10.1101/2022.02.15.480166	Bamlanivimab	Wild Type (B.1)	14	ng/ml	S371F	12.7	ng/ml	0.9
10.1101/2022.02.15.480166	Etesevimab	Wild Type (B.1)	59.5	ng/ml	S371F	31.5	ng/ml	0.5
10.1101/2022.02.15.480166	Bamlanivimab + Etesevimab	Wild Type (B.1)	11.5	ng/ml	S371F	6.8	ng/ml	0.6
10.1101/2022.02.15.480166	Casirivimab	Wild Type (B.1)	7.6	ng/ml	S371F	30	ng/ml	3.9
10.1101/2022.02.15.480166	Imdevimab	Wild Type (B.1)	15.1	ng/ml	S371F	171.4	ng/ml	11.4
10.1101/2022.02.15.480166	Casirivimab + Imdevimab	Wild Type (B.1)	9.3	ng/ml	S371F	35.3	ng/ml	3.8
10.1101/2022.02.15.480166	Cilgavimab	Wild Type (B.1)	31.4	ng/ml	S371F	17.2	ng/ml	0.5
10.1101/2022.02.15.480166	Tixagevimab	Wild Type (B.1)	9.1	ng/ml	S371F	57.2	ng/ml	6.3
10.1101/2022.02.15.480166	Cilgavimab + Tixagevimab	Wild Type (B.1)	15.6	ng/ml	S371F	10	ng/ml	0.6
10.1101/2022.02.15.480166	Sotrovimab	Wild Type (B.1)	115.1	ng/ml	S371F	633.2	ng/ml	5.5
10.1016/j.chom.2022.05.001	Bamlanivimab	Wild Type (B)	NA	NA	S373P	NA	NA	0.5
10.1016/j.chom.2022.05.001	Etesevimab	Wild Type (B)	NA	NA	S373P	NA	NA	0.2
10.1016/j.chom.2022.05.001	Casirivimab	Wild Type (B)	NA	NA	S373P	NA	NA	5.2
10.1016/j.chom.2022.05.001	Imdevimab	Wild Type (B)	NA	NA	S373P	NA	NA	2.5
10.1016/j.chom.2022.05.001	Cilgavimab	Wild Type (B)	NA	NA	S373P	NA	NA	0.4
10.1016/j.chom.2022.05.001	Tixagevimab	Wild Type (B)	NA	NA	S373P	NA	NA	0.3
10.1016/j.chom.2022.05.001	Sotrovimab	Wild Type (B)	NA	NA	S373P	NA	NA	0.7
10.1016/j.chom.2022.05.001	Bebtelovimab	Wild Type (B)	NA	NA	S373P	NA	NA	1
10.1038/s41586-021-04388-0	Bamlanivimab	Wild Type (B.1)	NA	NA	S373P	NA	NA	2
10.1038/s41586-021-04388-0	Etesevimab	Wild Type (B.1)	NA	NA	S373P	NA	NA	1.9
10.1038/s41586-021-04388-0	Casirivimab	Wild Type (B.1)	NA	NA	S373P	NA	NA	1.9
10.1038/s41586-021-04388-0	Imdevimab	Wild Type (B.1)	NA	NA	S373P	NA	NA	1.9
10.1038/s41586-021-04388-0	Cilgavimab	Wild Type (B.1)	NA	NA	S373P	NA	NA	1.3
10.1038/s41586-021-04388-0	Tixagevimab	Wild Type (B.1)	NA	NA	S373P	NA	NA	2.1
10.1038/s41586-021-04388-0	Sotrovimab	Wild Type (B.1)	NA	NA	S373P	NA	NA	2.3
10.1016/j.ebiom.2022.103944	Bamlanivimab	Wild Type (B.1)	2.8	ng/ml	S373P	2.2	ng/ml	0.8
10.1016/j.ebiom.2022.103944	Etesevimab	Wild Type (B.1)	4.4	ng/ml	S373P	17.7	ng/ml	4
10.1016/j.ebiom.2022.103944	Bamlanivimab + Etesevimab	Wild Type (B.1)	2.9	ng/ml	S373P	3.9	ng/ml	1.3
10.1016/j.ebiom.2022.103944	Casirivimab	Wild Type (B.1)	2.6	ng/ml	S373P	3.4	ng/ml	1.3
10.1016/j.ebiom.2022.103944	Imdevimab	Wild Type (B.1)	6.9	ng/ml	S373P	96.9	ng/ml	14
10.1016/j.ebiom.2022.103944	Casirivimab + Imdevimab	Wild Type (B.1)	1.3	ng/ml	S373P	6.1	ng/ml	4.7
10.1016/j.ebiom.2022.103944	Cilgavimab	Wild Type (B.1)	10.1	ng/ml	S373P	15.3	ng/ml	1.5
10.1016/j.ebiom.2022.103944	Tixagevimab	Wild Type (B.1)	6.1	ng/ml	S373P	15.9	ng/ml	2.6
10.1016/j.ebiom.2022.103944	Cilgavimab + Tixagevimab	Wild Type (B.1)	6.9	ng/ml	S373P	5.4	ng/ml	0.8
10.1016/j.ebiom.2022.103944	Sotrovimab	Wild Type (B.1)	135.4	ng/ml	S373P	179.9	ng/ml	1.3
10.1101/2022.01.30.478305	Imdevimab	Wild Type (B)	NA	NA	S373P	NA	NA	5.9
10.1126/science.abn8897	Bamlanivimab	Wild Type (B.1)	7.3	ng/ml	S373P	7	ng/ml	1
10.1126/science.abn8897	Etesevimab	Wild Type (B.1)	6.9	ng/ml	S373P	13.6	ng/ml	2
10.1126/science.abn8897	Cilgavimab	Wild Type (B.1)	2.6	ng/ml	S373P	2.6	ng/ml	1
10.1126/science.abn8897	Sotrovimab	Wild Type (B.1)	41.7	ng/ml	S373P	103.4	ng/ml	2.5
10.1126/science.abn8897	Bebtelovimab	Wild Type (B.1)	3.1	ng/ml	S373P	3.3	ng/ml	1.1
10.1016/j.chom.2022.05.001	Bamlanivimab	Wild Type (B)	NA	NA	S375F	NA	NA	0.8
10.1016/j.chom.2022.05.001	Etesevimab	Wild Type (B)	NA	NA	S375F	NA	NA	0.7
10.1016/j.chom.2022.05.001	Casirivimab	Wild Type (B)	NA	NA	S375F	NA	NA	0.3
10.1016/j.chom.2022.05.001	Imdevimab	Wild Type (B)	NA	NA	S375F	NA	NA	0.3
10.1016/j.chom.2022.05.001	Cilgavimab	Wild Type (B)	NA	NA	S375F	NA	NA	0.7
10.1016/j.chom.2022.05.001	Tixagevimab	Wild Type (B)	NA	NA	S375F	NA	NA	0.3
10.1016/j.chom.2022.05.001	Sotrovimab	Wild Type (B)	NA	NA	S375F	NA	NA	0.4
10.1016/j.chom.2022.05.001	Bebtelovimab	Wild Type (B)	NA	NA	S375F	NA	NA	0.7
10.1038/s41586-021-04388-0	Bamlanivimab	Wild Type (B.1)	NA	NA	S375F	NA	NA	0.5
10.1038/s41586-021-04388-0	Etesevimab	Wild Type (B.1)	NA	NA	S375F	NA	NA	0.6
10.1038/s41586-021-04388-0	Casirivimab	Wild Type (B.1)	NA	NA	S375F	NA	NA	0.5
10.1038/s41586-021-04388-0	Imdevimab	Wild Type (B.1)	NA	NA	S375F	NA	NA	0.8
10.1038/s41586-021-04388-0	Cilgavimab	Wild Type (B.1)	NA	NA	S375F	NA	NA	0.7
10.1038/s41586-021-04388-0	Tixagevimab	Wild Type (B.1)	NA	NA	S375F	NA	NA	0.5
10.1038/s41586-021-04388-0	Sotrovimab	Wild Type (B.1)	NA	NA	S375F	NA	NA	1.1
10.1016/j.ebiom.2022.103944	Bamlanivimab	Wild Type (B.1)	2.8	ng/ml	S375F	2.7	ng/ml	1
10.1016/j.ebiom.2022.103944	Etesevimab	Wild Type (B.1)	4.4	ng/ml	S375F	2.5	ng/ml	0.6
10.1016/j.ebiom.2022.103944	Bamlanivimab + Etesevimab	Wild Type (B.1)	2.9	ng/ml	S375F	2.1	ng/ml	0.7
10.1016/j.ebiom.2022.103944	Casirivimab	Wild Type (B.1)	2.6	ng/ml	S375F	2.6	ng/ml	1
10.1016/j.ebiom.2022.103944	Imdevimab	Wild Type (B.1)	6.9	ng/ml	S375F	7.1	ng/ml	1
10.1016/j.ebiom.2022.103944	Casirivimab + Imdevimab	Wild Type (B.1)	1.3	ng/ml	S375F	1	ng/ml	0.8
10.1016/j.ebiom.2022.103944	Cilgavimab	Wild Type (B.1)	10.1	ng/ml	S375F	10.7	ng/ml	1.1
10.1016/j.ebiom.2022.103944	Tixagevimab	Wild Type (B.1)	6.1	ng/ml	S375F	18.5	ng/ml	3
10.1016/j.ebiom.2022.103944	Cilgavimab + Tixagevimab	Wild Type (B.1)	6.9	ng/ml	S375F	6	ng/ml	0.9
10.1016/j.ebiom.2022.103944	Sotrovimab	Wild Type (B.1)	135.4	ng/ml	S375F	287.7	ng/ml	2.1
10.1101/2022.01.30.478305	Imdevimab	Wild Type (B)	NA	NA	S375F	NA	NA	1000
10.1126/science.abn8897	Bamlanivimab	Wild Type (B.1)	7.3	ng/ml	S375F	3.5	ng/ml	0.5
10.1126/science.abn8897	Etesevimab	Wild Type (B.1)	6.9	ng/ml	S375F	36.6	ng/ml	5.3
10.1126/science.abn8897	Cilgavimab	Wild Type (B.1)	2.6	ng/ml	S375F	1.7	ng/ml	0.7
10.1126/science.abn8897	Sotrovimab	Wild Type (B.1)	41.7	ng/ml	S375F	59.2	ng/ml	1.4
10.1126/science.abn8897	Bebtelovimab	Wild Type (B.1)	3.1	ng/ml	S375F	1.1	ng/ml	0.4
10.1016/j.chom.2022.05.001	Bamlanivimab	Wild Type (B)	NA	NA	T376A	NA	NA	2.4
10.1016/j.chom.2022.05.001	Etesevimab	Wild Type (B)	NA	NA	T376A	NA	NA	3.9
10.1016/j.chom.2022.05.001	Casirivimab	Wild Type (B)	NA	NA	T376A	NA	NA	1.1
10.1016/j.chom.2022.05.001	Imdevimab	Wild Type (B)	NA	NA	T376A	NA	NA	3.5
10.1016/j.chom.2022.05.001	Cilgavimab	Wild Type (B)	NA	NA	T376A	NA	NA	2.3
10.1016/j.chom.2022.05.001	Tixagevimab	Wild Type (B)	NA	NA	T376A	NA	NA	0.9
10.1016/j.chom.2022.05.001	Sotrovimab	Wild Type (B)	NA	NA	T376A	NA	NA	0.5
10.1016/j.chom.2022.05.001	Bebtelovimab	Wild Type (B)	NA	NA	T376A	NA	NA	0.7
10.1038/s41586-022-04594-4	Bamlanivimab	Wild Type (B.1)	NA	NA	T376A	NA	NA	1.7
10.1038/s41586-022-04594-4	Etesevimab	Wild Type (B.1)	NA	NA	T376A	NA	NA	1.9
10.1038/s41586-022-04594-4	Casirivimab	Wild Type (B.1)	NA	NA	T376A	NA	NA	2.1
10.1038/s41586-022-04594-4	Imdevimab	Wild Type (B.1)	NA	NA	T376A	NA	NA	1.9
10.1038/s41586-022-04594-4	Cilgavimab	Wild Type (B.1)	NA	NA	T376A	NA	NA	1.8
10.1038/s41586-022-04594-4	Tixagevimab	Wild Type (B.1)	NA	NA	T376A	NA	NA	1.3
10.1038/s41586-022-04594-4	Sotrovimab	Wild Type (B.1)	NA	NA	T376A	NA	NA	1
10.1038/s41586-022-04594-4	Bebtelovimab	Wild Type (B.1)	NA	NA	T376A	NA	NA	1.7
10.1101/2022.02.15.480166	Bamlanivimab	Wild Type (B.1)	14	ng/ml	T376A	10.7	ng/ml	0.8
10.1101/2022.02.15.480166	Etesevimab	Wild Type (B.1)	59.5	ng/ml	T376A	65.2	ng/ml	1.1
10.1101/2022.02.15.480166	Bamlanivimab + Etesevimab	Wild Type (B.1)	11.5	ng/ml	T376A	5.2	ng/ml	0.5
10.1101/2022.02.15.480166	Casirivimab	Wild Type (B.1)	7.6	ng/ml	T376A	13.8	ng/ml	1.8
10.1101/2022.02.15.480166	Imdevimab	Wild Type (B.1)	15.1	ng/ml	T376A	31.8	ng/ml	2.1
10.1101/2022.02.15.480166	Casirivimab + Imdevimab	Wild Type (B.1)	9.3	ng/ml	T376A	3	ng/ml	0.3
10.1101/2022.02.15.480166	Cilgavimab	Wild Type (B.1)	31.4	ng/ml	T376A	22.4	ng/ml	0.7
10.1101/2022.02.15.480166	Tixagevimab	Wild Type (B.1)	9.1	ng/ml	T376A	23.6	ng/ml	2.6
10.1101/2022.02.15.480166	Cilgavimab + Tixagevimab	Wild Type (B.1)	15.6	ng/ml	T376A	8.8	ng/ml	0.6
10.1101/2022.02.15.480166	Sotrovimab	Wild Type (B.1)	115.1	ng/ml	T376A	387.6	ng/ml	3.4
10.1016/j.chom.2022.05.001	Bamlanivimab	Wild Type (B)	NA	NA	D405N	NA	NA	0.9
10.1016/j.chom.2022.05.001	Etesevimab	Wild Type (B)	NA	NA	D405N	NA	NA	15.7
10.1016/j.chom.2022.05.001	Casirivimab	Wild Type (B)	NA	NA	D405N	NA	NA	10.9
10.1016/j.chom.2022.05.001	Imdevimab	Wild Type (B)	NA	NA	D405N	NA	NA	5.6
10.1016/j.chom.2022.05.001	Cilgavimab	Wild Type (B)	NA	NA	D405N	NA	NA	1.8
10.1016/j.chom.2022.05.001	Tixagevimab	Wild Type (B)	NA	NA	D405N	NA	NA	1.2
10.1016/j.chom.2022.05.001	Sotrovimab	Wild Type (B)	NA	NA	D405N	NA	NA	0.5
10.1016/j.chom.2022.05.001	Bebtelovimab	Wild Type (B)	NA	NA	D405N	NA	NA	0.4
10.1038/s41586-022-04594-4	Bamlanivimab	Wild Type (B.1)	NA	NA	D405N	NA	NA	1.9
10.1038/s41586-022-04594-4	Etesevimab	Wild Type (B.1)	NA	NA	D405N	NA	NA	26
10.1038/s41586-022-04594-4	Casirivimab	Wild Type (B.1)	NA	NA	D405N	NA	NA	2.8
10.1038/s41586-022-04594-4	Imdevimab	Wild Type (B.1)	NA	NA	D405N	NA	NA	1.6
10.1038/s41586-022-04594-4	Cilgavimab	Wild Type (B.1)	NA	NA	D405N	NA	NA	1
10.1038/s41586-022-04594-4	Tixagevimab	Wild Type (B.1)	NA	NA	D405N	NA	NA	2.1
10.1038/s41586-022-04594-4	Sotrovimab	Wild Type (B.1)	NA	NA	D405N	NA	NA	0.7
10.1038/s41586-022-04594-4	Bebtelovimab	Wild Type (B.1)	NA	NA	D405N	NA	NA	0.8
10.1101/2022.02.15.480166	Bamlanivimab	Wild Type (B.1)	14	ng/ml	D405N	25.4	ng/ml	1.8
10.1101/2022.02.15.480166	Bamlanivimab + Etesevimab	Wild Type (B.1)	11.5	ng/ml	D405N	15.7	ng/ml	1.4
10.1101/2022.02.15.480166	Casirivimab	Wild Type (B.1)	7.6	ng/ml	D405N	108.7	ng/ml	14.3
10.1101/2022.02.15.480166	Imdevimab	Wild Type (B.1)	15.1	ng/ml	D405N	29.1	ng/ml	1.9
10.1101/2022.02.15.480166	Casirivimab + Imdevimab	Wild Type (B.1)	9.3	ng/ml	D405N	13.9	ng/ml	1.5
10.1101/2022.02.15.480166	Cilgavimab	Wild Type (B.1)	31.4	ng/ml	D405N	31.8	ng/ml	1
10.1101/2022.02.15.480166	Tixagevimab	Wild Type (B.1)	9.1	ng/ml	D405N	28.6	ng/ml	3.1
10.1101/2022.02.15.480166	Cilgavimab + Tixagevimab	Wild Type (B.1)	15.6	ng/ml	D405N	16.9	ng/ml	1.1
10.1101/2022.02.15.480166	Sotrovimab	Wild Type (B.1)	115.1	ng/ml	D405N	303.7	ng/ml	2.6
10.1016/j.chom.2022.05.001	Bamlanivimab	Wild Type (B)	NA	NA	R408S	NA	NA	0.5
10.1016/j.chom.2022.05.001	Etesevimab	Wild Type (B)	NA	NA	R408S	NA	NA	0.4
10.1016/j.chom.2022.05.001	Casirivimab	Wild Type (B)	NA	NA	R408S	NA	NA	0.8
10.1016/j.chom.2022.05.001	Imdevimab	Wild Type (B)	NA	NA	R408S	NA	NA	0.7
10.1016/j.chom.2022.05.001	Cilgavimab	Wild Type (B)	NA	NA	R408S	NA	NA	1.3
10.1016/j.chom.2022.05.001	Tixagevimab	Wild Type (B)	NA	NA	R408S	NA	NA	0.6
10.1016/j.chom.2022.05.001	Sotrovimab	Wild Type (B)	NA	NA	R408S	NA	NA	0.6
10.1016/j.chom.2022.05.001	Bebtelovimab	Wild Type (B)	NA	NA	R408S	NA	NA	0.3
10.1038/s41586-022-04594-4	Bamlanivimab	Wild Type (B.1)	NA	NA	R408S	NA	NA	1.6
10.1038/s41586-022-04594-4	Etesevimab	Wild Type (B.1)	NA	NA	R408S	NA	NA	0.7
10.1038/s41586-022-04594-4	Casirivimab	Wild Type (B.1)	NA	NA	R408S	NA	NA	1.1
10.1038/s41586-022-04594-4	Imdevimab	Wild Type (B.1)	NA	NA	R408S	NA	NA	0.8
10.1038/s41586-022-04594-4	Cilgavimab	Wild Type (B.1)	NA	NA	R408S	NA	NA	1
10.1038/s41586-022-04594-4	Tixagevimab	Wild Type (B.1)	NA	NA	R408S	NA	NA	0.7
10.1038/s41586-022-04594-4	Sotrovimab	Wild Type (B.1)	NA	NA	R408S	NA	NA	1
10.1038/s41586-022-04594-4	Bebtelovimab	Wild Type (B.1)	NA	NA	R408S	NA	NA	1.4
10.1101/2022.02.15.480166	Bamlanivimab	Wild Type (B.1)	14	ng/ml	R408S	20	ng/ml	1.4
10.1101/2022.02.15.480166	Etesevimab	Wild Type (B.1)	59.5	ng/ml	R408S	40.9	ng/ml	0.7
10.1101/2022.02.15.480166	Bamlanivimab + Etesevimab	Wild Type (B.1)	11.5	ng/ml	R408S	22	ng/ml	1.9
10.1101/2022.02.15.480166	Casirivimab	Wild Type (B.1)	7.6	ng/ml	R408S	44.4	ng/ml	5.8
10.1101/2022.02.15.480166	Imdevimab	Wild Type (B.1)	15.1	ng/ml	R408S	195.9	ng/ml	13
10.1101/2022.02.15.480166	Casirivimab + Imdevimab	Wild Type (B.1)	9.3	ng/ml	R408S	34.3	ng/ml	3.7
10.1101/2022.02.15.480166	Cilgavimab	Wild Type (B.1)	31.4	ng/ml	R408S	56.9	ng/ml	1.8
10.1101/2022.02.15.480166	Tixagevimab	Wild Type (B.1)	9.1	ng/ml	R408S	33.8	ng/ml	3.7
10.1101/2022.02.15.480166	Cilgavimab + Tixagevimab	Wild Type (B.1)	15.6	ng/ml	R408S	30.3	ng/ml	1.9
10.1101/2022.02.15.480166	Sotrovimab	Wild Type (B.1)	115.1	ng/ml	R408S	465.8	ng/ml	4
10.1016/j.chom.2022.05.001	Bamlanivimab	Wild Type (B)	NA	NA	K417N	NA	NA	0.6
10.1016/j.chom.2022.05.001	Etesevimab	Wild Type (B)	NA	NA	K417N	NA	NA	630
10.1016/j.chom.2022.05.001	Casirivimab	Wild Type (B)	NA	NA	K417N	NA	NA	20.8
10.1016/j.chom.2022.05.001	Imdevimab	Wild Type (B)	NA	NA	K417N	NA	NA	0.5
10.1016/j.chom.2022.05.001	Cilgavimab	Wild Type (B)	NA	NA	K417N	NA	NA	1.5
10.1016/j.chom.2022.05.001	Tixagevimab	Wild Type (B)	NA	NA	K417N	NA	NA	0.4
10.1016/j.chom.2022.05.001	Sotrovimab	Wild Type (B)	NA	NA	K417N	NA	NA	3.4
10.1016/j.chom.2022.05.001	Bebtelovimab	Wild Type (B)	NA	NA	K417N	NA	NA	1.1
10.1101/2021.03.09.434607	Sotrovimab	Wild Type (B.1)	NA	NA	K417N	NA	NA	0.6
10.1038/s41591-021-01294-w	Cilgavimab	Wild Type (B.1)	NA	NA	K417N	NA	NA	0.6
10.1038/s41591-021-01294-w	Tixagevimab	Wild Type (B.1)	NA	NA	K417N	NA	NA	0.2
10.1038/s41591-021-01294-w	Cilgavimab + Tixagevimab	Wild Type (B.1)	NA	NA	K417N	NA	NA	0.6
10.1038/s41591-021-01294-w	Sotrovimab	Wild Type (B.1)	NA	NA	K417N	NA	NA	0.7
10.1126/sciimmunol.abp9312	Casirivimab	Wild Type (B)	3.2	ng/ml	K417N	38	ng/ml	11.9
10.1126/sciimmunol.abp9312	Imdevimab	Wild Type (B)	4.7	ng/ml	K417N	3	ng/ml	0.6
https://www.ema.europa.eu/en/documents/referral/eli-lilly-company-limited-antibody-combination-bamlanivimab/etesevimab-covid19-article-53-procedure-assessment-report_en.pdf	Bamlanivimab	Wild Type (B)	15	ng/ml	K417N	16	ng/ml	1.1
https://www.ema.europa.eu/en/documents/referral/eli-lilly-company-limited-antibody-combination-bamlanivimab/etesevimab-covid19-article-53-procedure-assessment-report_en.pdf	Etesevimab	Wild Type (B)	95	ng/ml	K417N	1000	ng/ml	10.5
https://www.ema.europa.eu/en/documents/referral/eli-lilly-company-limited-antibody-combination-bamlanivimab/etesevimab-covid19-article-53-procedure-assessment-report_en.pdf	Bamlanivimab	Wild Type (B)	15	ng/ml	K417N	16	ng/ml	0.7
https://www.ema.europa.eu/en/documents/referral/eli-lilly-company-limited-antibody-combination-bamlanivimab/etesevimab-covid19-article-53-procedure-assessment-report_en.pdf	Bamlanivimab	Wild Type (B)	15	ng/ml	K417T	3	ng/ml	0.1
https://www.ema.europa.eu/en/documents/referral/eli-lilly-company-limited-antibody-combination-bamlanivimab/etesevimab-covid19-article-53-procedure-assessment-report_en.pdf	Etesevimab	Wild Type (B)	95	ng/ml	K417N	1000	ng/ml	10.5
https://www.ema.europa.eu/en/documents/referral/eli-lilly-company-limited-antibody-combination-bamlanivimab/etesevimab-covid19-article-53-procedure-assessment-report_en.pdf	Etesevimab	Wild Type (B)	95	ng/ml	K417T	2000	ng/ml	21.1
https://www.ema.europa.eu/en/documents/referral/eli-lilly-company-limited-antibody-combination-bamlanivimab/etesevimab-covid19-article-53-procedure-assessment-report_en.pdf	Bamlanivimab + Etesevimab	Wild Type (B)	23	ng/ml	K417N	27	ng/ml	1.2
https://www.ema.europa.eu/en/documents/referral/eli-lilly-company-limited-antibody-combination-bamlanivimab/etesevimab-covid19-article-53-procedure-assessment-report_en.pdf	Bamlanivimab + Etesevimab	Wild Type (B)	23	ng/ml	K417T	8	ng/ml	0.3
https://www.ema.europa.eu/en/documents/referral/regn-cov2-antibody-combination-casirivimab/imdevimab-covid19-article-53-procedure-assessment-report_en.pdf	Casirivimab	Wild Type (B.1.1)	NA	NA	K417N	0.478	nM	7.15
https://www.ema.europa.eu/en/documents/referral/regn-cov2-antibody-combination-casirivimab/imdevimab-covid19-article-53-procedure-assessment-report_en.pdf	Imdevimab	Wild Type (B.1.1)	NA	NA	K417N	0.035	nM	0.86
https://www.ema.europa.eu/en/documents/referral/regn-cov2-antibody-combination-casirivimab/imdevimab-covid19-article-53-procedure-assessment-report_en.pdf	Casirivimab + Imdevimab	Wild Type (B.1.1)	NA	NA	K417N	0.0524	nM	1.04
https://www.fda.gov/drugs/drug-safety-and-availability/fda-authorizes-revisions-fact-sheets-address-sars-cov-2-variants-monoclonal-antibody-products-under	Etesevimab	Wild Type (B)	NA	NA	K417N	NA	NA	100
https://www.fda.gov/drugs/drug-safety-and-availability/fda-authorizes-revisions-fact-sheets-address-sars-cov-2-variants-monoclonal-antibody-products-under	Casirivimab	Wild Type (B)	NA	NA	K417N	NA	NA	7
https://www.fda.gov/drugs/drug-safety-and-availability/fda-authorizes-revisions-fact-sheets-address-sars-cov-2-variants-monoclonal-antibody-products-under	Imdevimab	Wild Type (B)	NA	NA	K417N	NA	NA	1
https://www.fda.gov/drugs/drug-safety-and-availability/fda-authorizes-revisions-fact-sheets-address-sars-cov-2-variants-monoclonal-antibody-products-under	Casirivimab + Imdevimab	Wild Type (B)	NA	NA	K417N	NA	NA	1
https://www.fda.gov/drugs/drug-safety-and-availability/fda-authorizes-revisions-fact-sheets-address-sars-cov-2-variants-monoclonal-antibody-products-under	Casirivimab + Imdevimab	Wild Type (B)	NA	NA	K417T	NA	NA	1
10.1038/s41586-021-04388-0	Bamlanivimab	Wild Type (B.1)	NA	NA	K417N	NA	NA	0.7
10.1038/s41586-021-04388-0	Etesevimab	Wild Type (B.1)	NA	NA	K417N	NA	NA	761
10.1038/s41586-021-04388-0	Casirivimab	Wild Type (B.1)	NA	NA	K417N	NA	NA	6.4
10.1038/s41586-021-04388-0	Imdevimab	Wild Type (B.1)	NA	NA	K417N	NA	NA	0.8
10.1038/s41586-021-04388-0	Cilgavimab	Wild Type (B.1)	NA	NA	K417N	NA	NA	0.8
10.1038/s41586-021-04388-0	Tixagevimab	Wild Type (B.1)	NA	NA	K417N	NA	NA	0.9
10.1038/s41586-021-04388-0	Sotrovimab	Wild Type (B.1)	NA	NA	K417N	NA	NA	1.8
10.1126/science.abf9302	Etesevimab	Wild Type (B.1)	1.2	ng/ml	K417N	6000	ng/ml	1000
10.1128/mBio.00696-21	Casirivimab	Wild Type (B.1)	7.4	ng/ml	K417N	362.6	ng/ml	48.7
10.1128/mBio.00696-21	Imdevimab	Wild Type (B.1)	19.4	ng/ml	K417N	26.2	ng/ml	1.3
10.1101/2021.07.19.452771	Casirivimab	Wild Type (B.1)	3.3	ng/ml	K417N	373.3	ng/ml	113.1
10.1101/2021.07.19.452771	Imdevimab	Wild Type (B.1)	9.3	ng/ml	K417N	3.3	ng/ml	0.4
10.1101/2021.07.19.452771	Casirivimab + Imdevimab	Wild Type (B.1)	4.4	ng/ml	K417N	29.3	ng/ml	6.7
10.1016/j.ebiom.2022.103944	Bamlanivimab	Wild Type (B.1)	2.8	ng/ml	K417N	1.8	ng/ml	0.6
10.1016/j.ebiom.2022.103944	Etesevimab	Wild Type (B.1)	4.4	ng/ml	K417N	1000	ng/ml	227.3
10.1016/j.ebiom.2022.103944	Bamlanivimab + Etesevimab	Wild Type (B.1)	2.9	ng/ml	K417N	4.8	ng/ml	1.7
10.1016/j.ebiom.2022.103944	Casirivimab	Wild Type (B.1)	2.6	ng/ml	K417N	647.4	ng/ml	249
10.1016/j.ebiom.2022.103944	Imdevimab	Wild Type (B.1)	6.9	ng/ml	K417N	9.8	ng/ml	1.4
10.1016/j.ebiom.2022.103944	Casirivimab + Imdevimab	Wild Type (B.1)	1.3	ng/ml	K417N	4.5	ng/ml	3.5
10.1016/j.ebiom.2022.103944	Cilgavimab	Wild Type (B.1)	10.1	ng/ml	K417N	9.3	ng/ml	0.9
10.1016/j.ebiom.2022.103944	Tixagevimab	Wild Type (B.1)	6.1	ng/ml	K417N	35.4	ng/ml	5.8
10.1016/j.ebiom.2022.103944	Cilgavimab + Tixagevimab	Wild Type (B.1)	6.9	ng/ml	K417N	7.8	ng/ml	1.1
10.1016/j.ebiom.2022.103944	Sotrovimab	Wild Type (B.1)	135.4	ng/ml	K417N	137.6	ng/ml	1
10.1038/s41586-021-03324-6	Casirivimab	Wild Type (B)	3	ng/ml	K417N	17	ng/ml	5.7
10.1038/s41586-021-03324-6	Imdevimab	Wild Type (B)	8	ng/ml	K417N	2	ng/ml	0.3
10.1038/s41586-021-03324-6	Casirivimab + Imdevimab	Wild Type (B)	4	ng/ml	K417N	3	ng/ml	0.8
10.1038/s41586-021-03324-6	Cilgavimab	Wild Type (B)	3	ng/ml	K417N	2	ng/ml	0.7
10.1038/s41586-021-03324-6	Tixagevimab	Wild Type (B)	3	ng/ml	K417N	1	ng/ml	0.3
10.1038/s41586-021-03324-6	Cilgavimab + Tixagevimab	Wild Type (B)	3	ng/ml	K417N	1	ng/ml	0.3
10.1038/s41586-021-03398-2	Bamlanivimab	Wild Type (B.1)	NA	NA	K417N	NA	NA	0.1
10.1038/s41586-021-03398-2	Etesevimab	Wild Type (B.1)	NA	NA	K417N	NA	NA	1000
10.1038/s41586-021-03398-2	Casirivimab	Wild Type (B.1)	NA	NA	K417N	NA	NA	13.1
10.1038/s41586-021-03398-2	Imdevimab	Wild Type (B.1)	NA	NA	K417N	NA	NA	1.2
10.1038/s41586-021-03398-2	Cilgavimab	Wild Type (B.1)	NA	NA	K417N	NA	NA	0.6
10.1038/s41586-021-03398-2	Tixagevimab	Wild Type (B.1)	NA	NA	K417N	NA	NA	0.4
10.1038/s41586-021-03398-2	Sotrovimab	Wild Type (B.1)	NA	NA	K417N	NA	NA	0.6
10.1126/science.abh1766	Bamlanivimab	Wild Type (A)	7.1	ng/ml	K417N	2.6	ng/ml	0.4
10.1126/science.abh1766	Etesevimab	Wild Type (A)	26.2	ng/ml	K417N	10000	ng/ml	381.7
10.1126/science.abh1766	Casirivimab	Wild Type (A)	7.7	ng/ml	K417N	54	ng/ml	7
10.1126/science.abh1766	Imdevimab	Wild Type (A)	71	ng/ml	K417N	5.6	ng/ml	0.1
10.1016/j.immuni.2021.06.003	Etesevimab	Wild Type (B.1)	20.4	ng/ml	K417N	1000	ng/ml	49
10.1016/j.immuni.2021.06.003	Etesevimab	Wild Type (B.1)	20.4	ng/ml	K417T	1000	ng/ml	49
10.1016/j.immuni.2021.06.003	Casirivimab	Wild Type (B.1)	3.3	ng/ml	K417N	14.4	ng/ml	4.4
10.1016/j.immuni.2021.06.003	Casirivimab	Wild Type (B.1)	3.3	ng/ml	K417T	23.4	ng/ml	7.1
10.1016/j.immuni.2021.06.003	Imdevimab	Wild Type (B.1)	4.4	ng/ml	K417N	3.1	ng/ml	0.7
10.1016/j.immuni.2021.06.003	Imdevimab	Wild Type (B.1)	4.4	ng/ml	K417T	4.8	ng/ml	1.1
10.1016/j.immuni.2021.06.003	Sotrovimab	Wild Type (B.1)	4.1	ng/ml	K417N	1.6	ng/ml	0.4
10.1016/j.immuni.2021.06.003	Sotrovimab	Wild Type (B.1)	4.1	ng/ml	K417T	2.7	ng/ml	0.7
10.1101/2022.01.30.478305	Imdevimab	Wild Type (B)	NA	NA	K417N	NA	NA	1.7
10.1016/j.celrep.2022.110812	Bebtelovimab	Wild Type (A)	3	ng/ml	K417N	2	ng/ml	0.7
10.1016/j.celrep.2022.110812	Bebtelovimab	Wild Type (A)	5	ng/ml	K417N	3	ng/ml	0.6
10.1016/j.celrep.2022.110812	Bebtelovimab	Wild Type (A)	3	ng/ml	K417T	2	ng/ml	0.7
10.1186/s13073-021-00985-w	Etesevimab	Wild Type (B.1)	NA	NA	K417N	NA	NA	1000
10.1186/s13073-021-00985-w	Sotrovimab	Wild Type (B.1)	NA	NA	K417N	NA	NA	1.6
10.1126/science.abh1139	Casirivimab	Wild Type (B)	1	ng/ml	K417N	43	ng/ml	43
10.1126/science.abh1139	Imdevimab	Wild Type (B)	5	ng/ml	K417N	3	ng/ml	0.6
10.1126/science.abh1139	Casirivimab + Imdevimab	Wild Type (B)	2	ng/ml	K417N	3	ng/ml	1.5
10.1038/s42003-021-02728-4	Etesevimab	Wild Type (B.1)	NA	NA	K417N	NA	NA	70.2
10.1126/science.abn8897	Bamlanivimab	Wild Type (B.1)	7.3	ng/ml	K417N	3.5	ng/ml	0.5
10.1126/science.abn8897	Etesevimab	Wild Type (B.1)	6.9	ng/ml	K417N	10000	ng/ml	1000
10.1126/science.abn8897	Cilgavimab	Wild Type (B.1)	2.6	ng/ml	K417N	1.1	ng/ml	0.4
10.1126/science.abn8897	Sotrovimab	Wild Type (B.1)	41.7	ng/ml	K417N	23.9	ng/ml	0.6
10.1126/science.abn8897	Bebtelovimab	Wild Type (B.1)	3.1	ng/ml	K417N	3.3	ng/ml	1.1
10.1016/j.chom.2022.05.001	Bamlanivimab	Wild Type (B)	NA	NA	N440K	NA	NA	0.7
10.1016/j.chom.2022.05.001	Etesevimab	Wild Type (B)	NA	NA	N440K	NA	NA	0.8
10.1016/j.chom.2022.05.001	Casirivimab	Wild Type (B)	NA	NA	N440K	NA	NA	0.6
10.1016/j.chom.2022.05.001	Imdevimab	Wild Type (B)	NA	NA	N440K	NA	NA	9.9
10.1016/j.chom.2022.05.001	Cilgavimab	Wild Type (B)	NA	NA	N440K	NA	NA	0.6
10.1016/j.chom.2022.05.001	Tixagevimab	Wild Type (B)	NA	NA	N440K	NA	NA	0.6
10.1016/j.chom.2022.05.001	Sotrovimab	Wild Type (B)	NA	NA	N440K	NA	NA	1.6
10.1016/j.chom.2022.05.001	Bebtelovimab	Wild Type (B)	NA	NA	N440K	NA	NA	3.1
10.1101/2021.03.09.434607	Sotrovimab	Wild Type (B)	NA	NA	N440D	NA	NA	1.3
10.1101/2021.03.09.434607	Sotrovimab	Wild Type (B)	NA	NA	N440E	NA	NA	0.8
10.1101/2021.03.09.434607	Sotrovimab	Wild Type (B)	NA	NA	N440F	NA	NA	0.9
10.1101/2021.03.09.434607	Sotrovimab	Wild Type (B)	NA	NA	N440I	NA	NA	1.2
10.1101/2021.03.09.434607	Sotrovimab	Wild Type	NA	NA	N440K	NA	NA	0.5
10.1101/2021.03.09.434607	Sotrovimab	Wild Type (B)	NA	NA	N440S	NA	NA	0.7
10.1101/2021.03.09.434607	Sotrovimab	Wild Type (B)	NA	NA	N440T	NA	NA	0.8
10.1101/2021.03.09.434607	Sotrovimab	Wild Type (B)	NA	NA	N440Y	NA	NA	0.7
https://www.fda.gov/drugs/drug-safety-and-availability/fda-authorizes-revisions-fact-sheets-address-sars-cov-2-variants-monoclonal-antibody-products-under	Imdevimab	Wild Type (B)	NA	NA	N440K	NA	NA	28
10.1038/s41586-021-04388-0	Bamlanivimab	Wild Type (B.1)	NA	NA	N440K	NA	NA	1.4
10.1038/s41586-021-04388-0	Etesevimab	Wild Type (B.1)	NA	NA	N440K	NA	NA	1.4
10.1038/s41586-021-04388-0	Casirivimab	Wild Type (B.1)	NA	NA	N440K	NA	NA	1.7
10.1038/s41586-021-04388-0	Imdevimab	Wild Type (B.1)	NA	NA	N440K	NA	NA	246
10.1038/s41586-021-04388-0	Cilgavimab	Wild Type (B.1)	NA	NA	N440K	NA	NA	1.5
10.1038/s41586-021-04388-0	Tixagevimab	Wild Type (B.1)	NA	NA	N440K	NA	NA	1.4
10.1038/s41586-021-04388-0	Sotrovimab	Wild Type (B.1)	NA	NA	N440K	NA	NA	2.3
10.1016/j.ebiom.2022.103944	Bamlanivimab	Wild Type (B.1)	2.8	ng/ml	N440K	3.2	ng/ml	1.1
10.1016/j.ebiom.2022.103944	Etesevimab	Wild Type (B.1)	4.4	ng/ml	N440K	5.7	ng/ml	1.3
10.1016/j.ebiom.2022.103944	Bamlanivimab + Etesevimab	Wild Type (B.1)	2.9	ng/ml	N440K	5	ng/ml	1.7
10.1016/j.ebiom.2022.103944	Casirivimab	Wild Type (B.1)	2.6	ng/ml	N440K	4.5	ng/ml	1.7
10.1016/j.ebiom.2022.103944	Imdevimab	Wild Type (B.1)	6.9	ng/ml	N440K	635.1	ng/ml	92
10.1016/j.ebiom.2022.103944	Casirivimab + Imdevimab	Wild Type (B.1)	1.3	ng/ml	N440K	5.9	ng/ml	4.5
10.1016/j.ebiom.2022.103944	Cilgavimab	Wild Type (B.1)	10.1	ng/ml	N440K	27.4	ng/ml	2.7
10.1016/j.ebiom.2022.103944	Tixagevimab	Wild Type (B.1)	6.1	ng/ml	N440K	7.9	ng/ml	1.3
10.1016/j.ebiom.2022.103944	Cilgavimab + Tixagevimab	Wild Type (B.1)	6.9	ng/ml	N440K	5.6	ng/ml	0.8
10.1016/j.ebiom.2022.103944	Sotrovimab	Wild Type (B.1)	135.4	ng/ml	N440K	175.1	ng/ml	1.3
10.1038/s41586-021-03324-6	Casirivimab	Wild Type (B)	3	ng/ml	N440K	3	ng/ml	1
10.1038/s41586-021-03324-6	Imdevimab	Wild Type (B)	8	ng/ml	N440K	765	ng/ml	95.6
10.1038/s41586-021-03324-6	Casirivimab + Imdevimab	Wild Type (B)	4	ng/ml	N440K	6	ng/ml	1.5
10.1038/s41586-021-03324-6	Cilgavimab	Wild Type (B)	3	ng/ml	N440K	4	ng/ml	1.3
10.1038/s41586-021-03324-6	Tixagevimab	Wild Type (B)	3	ng/ml	N440K	2	ng/ml	0.7
10.1038/s41586-021-03324-6	Cilgavimab + Tixagevimab	Wild Type (B)	3	ng/ml	N440K	3	ng/ml	1
10.1101/2022.01.30.478305	Imdevimab	Wild Type (B)	NA	NA	N440K	NA	NA	1000
10.1016/j.celrep.2022.110812	Bebtelovimab	Wild Type (A)	3	ng/ml	N440D	5.5	ng/ml	1.9
10.1016/j.celrep.2022.110812	Bebtelovimab	Wild Type (A)	3	ng/ml	N440K	1	ng/ml	0.3
10.1126/science.abn8897	Bamlanivimab	Wild Type (B.1)	7.3	ng/ml	N440K	9.3	ng/ml	1.3
10.1126/science.abn8897	Etesevimab	Wild Type (B.1)	6.9	ng/ml	N440K	5.9	ng/ml	0.9
10.1126/science.abn8897	Cilgavimab	Wild Type (B.1)	2.6	ng/ml	N440K	3.3	ng/ml	1.3
10.1126/science.abn8897	Sotrovimab	Wild Type (B.1)	41.7	ng/ml	N440K	82.8	ng/ml	2
10.1126/science.abn8897	Bebtelovimab	Wild Type (B.1)	3.1	ng/ml	N440K	2.6	ng/ml	0.8
10.1016/j.cell.2021.06.002	Casirivimab	Wild Type (B.1)	7.2	ng/ml	K444T	14.3	ng/ml	2
10.1016/j.cell.2021.06.002	Imdevimab	Wild Type (B.1)	3.3	ng/ml	K444T	3366.5	ng/ml	1000
10.1016/j.cell.2021.06.002	Casirivimab + Imdevimab	Wild Type (B.1)	5.5	ng/ml	K444T	35.2	ng/ml	6.4
https://www.fda.gov/drugs/drug-safety-and-availability/fda-authorizes-revisions-fact-sheets-address-sars-cov-2-variants-monoclonal-antibody-products-under	Imdevimab	Wild Type (B)	NA	NA	K444T	NA	NA	1000
https://www.fda.gov/drugs/drug-safety-and-availability/fda-authorizes-revisions-fact-sheets-address-sars-cov-2-variants-monoclonal-antibody-products-under	Casirivimab + Imdevimab	Wild Type (B)	NA	NA	K444T	NA	NA	6
https://www.fda.gov/media/156152/download	Bebtelovimab	Wild Type (B)	NA	NA	K444T	NA	NA	1000
10.1016/j.chom.2022.05.001	Bamlanivimab	Wild Type (B)	NA	NA	G446S	NA	NA	1.9
10.1016/j.chom.2022.05.001	Etesevimab	Wild Type (B)	NA	NA	G446S	NA	NA	1.5
10.1016/j.chom.2022.05.001	Casirivimab	Wild Type (B)	NA	NA	G446S	NA	NA	2
10.1016/j.chom.2022.05.001	Imdevimab	Wild Type (B)	NA	NA	G446S	NA	NA	290
10.1016/j.chom.2022.05.001	Cilgavimab	Wild Type (B)	NA	NA	G446S	NA	NA	12
10.1016/j.chom.2022.05.001	Tixagevimab	Wild Type (B)	NA	NA	G446S	NA	NA	2
10.1016/j.chom.2022.05.001	Sotrovimab	Wild Type (B)	NA	NA	G446S	NA	NA	3.2
10.1016/j.chom.2022.05.001	Bebtelovimab	Wild Type (B)	NA	NA	G446S	NA	NA	2.1
10.1038/s41586-021-04388-0	Bamlanivimab	Wild Type (B.1)	NA	NA	G446S	NA	NA	1.6
10.1038/s41586-021-04388-0	Etesevimab	Wild Type (B.1)	NA	NA	G446S	NA	NA	0.8
10.1038/s41586-021-04388-0	Casirivimab	Wild Type (B.1)	NA	NA	G446S	NA	NA	1.6
10.1038/s41586-021-04388-0	Imdevimab	Wild Type (B.1)	NA	NA	G446S	NA	NA	574
10.1038/s41586-021-04388-0	Cilgavimab	Wild Type (B.1)	NA	NA	G446S	NA	NA	3.7
10.1038/s41586-021-04388-0	Tixagevimab	Wild Type (B.1)	NA	NA	G446S	NA	NA	1.1
10.1038/s41586-021-04388-0	Sotrovimab	Wild Type (B.1)	NA	NA	G446S	NA	NA	1.7
10.1016/j.ebiom.2022.103944	Bamlanivimab	Wild Type (B.1)	2.8	ng/ml	G446S	3.3	ng/ml	1.2
10.1016/j.ebiom.2022.103944	Etesevimab	Wild Type (B.1)	4.4	ng/ml	G446S	2.7	ng/ml	0.6
10.1016/j.ebiom.2022.103944	Bamlanivimab + Etesevimab	Wild Type (B.1)	2.9	ng/ml	G446S	4.5	ng/ml	1.6
10.1016/j.ebiom.2022.103944	Casirivimab	Wild Type (B.1)	2.6	ng/ml	G446S	1.6	ng/ml	0.6
10.1016/j.ebiom.2022.103944	Imdevimab	Wild Type (B.1)	6.9	ng/ml	G446S	1000	ng/ml	144.9
10.1016/j.ebiom.2022.103944	Casirivimab + Imdevimab	Wild Type (B.1)	1.3	ng/ml	G446S	6.9	ng/ml	5.3
10.1016/j.ebiom.2022.103944	Cilgavimab	Wild Type (B.1)	10.1	ng/ml	G446S	81.1	ng/ml	8
10.1016/j.ebiom.2022.103944	Tixagevimab	Wild Type (B.1)	6.1	ng/ml	G446S	7.8	ng/ml	1.3
10.1016/j.ebiom.2022.103944	Cilgavimab + Tixagevimab	Wild Type (B.1)	6.9	ng/ml	G446S	7.1	ng/ml	1
10.1016/j.ebiom.2022.103944	Sotrovimab	Wild Type (B.1)	135.4	ng/ml	G446S	153.8	ng/ml	1.1
10.1101/2022.01.30.478305	Imdevimab	Wild Type (B)	NA	NA	G446S	NA	NA	1000
10.1016/j.celrep.2022.110812	Bebtelovimab	Wild Type (A)	3	ng/ml	G446S	6	ng/ml	2
10.1126/science.abn8897	Bamlanivimab	Wild Type (B.1)	7.3	ng/ml	G446S	7.3	ng/ml	1
10.1126/science.abn8897	Etesevimab	Wild Type (B.1)	6.9	ng/ml	G446S	10.8	ng/ml	1.6
10.1126/science.abn8897	Cilgavimab	Wild Type (B.1)	2.6	ng/ml	G446S	4.7	ng/ml	1.8
10.1126/science.abn8897	Sotrovimab	Wild Type (B.1)	41.7	ng/ml	G446S	67.7	ng/ml	1.6
10.1126/science.abn8897	Bebtelovimab	Wild Type (B.1)	3.1	ng/ml	G446S	4.1	ng/ml	1.3
10.1016/j.cell.2021.06.002	Casirivimab	Wild Type (B.1)	8.4	ng/ml	L452R	8.9	ng/ml	1.1
10.1016/j.cell.2021.06.002	Imdevimab	Wild Type (B.1)	6.9	ng/ml	L452R	7.3	ng/ml	1.1
10.1016/j.cell.2021.06.002	Casirivimab + Imdevimab	Wild Type (B.1)	5.7	ng/ml	L452R	5.3	ng/ml	0.9
10.1126/sciimmunol.abp9312	Casirivimab	Wild Type (B)	3.2	ng/ml	L452R	5	ng/ml	1.6
10.1126/sciimmunol.abp9312	Imdevimab	Wild Type (B)	4.7	ng/ml	L452R	10.5	ng/ml	2.2
https://www.fda.gov/drugs/drug-safety-and-availability/fda-authorizes-revisions-fact-sheets-address-sars-cov-2-variants-monoclonal-antibody-products-under	Bamlanivimab + Etesevimab	Wild Type (B)	NA	NA	L452R	NA	NA	5
https://www.fda.gov/drugs/drug-safety-and-availability/fda-authorizes-revisions-fact-sheets-address-sars-cov-2-variants-monoclonal-antibody-products-under	Casirivimab	Wild Type (B)	NA	NA	L452R	NA	NA	1
https://www.fda.gov/drugs/drug-safety-and-availability/fda-authorizes-revisions-fact-sheets-address-sars-cov-2-variants-monoclonal-antibody-products-under	Imdevimab	Wild Type (B)	NA	NA	L452R	NA	NA	1
https://www.fda.gov/drugs/drug-safety-and-availability/fda-authorizes-revisions-fact-sheets-address-sars-cov-2-variants-monoclonal-antibody-products-under	Casirivimab + Imdevimab	Wild Type (B)	NA	NA	L452R	NA	NA	1
https://www.fda.gov/media/154701/download	Cilgavimab	Wild Type (B)	NA	NA	L452R	NA	NA	5.8
10.1016/j.cell.2020.07.012	Etesevimab	Wild Type (B)	NA	NA	L452R	NA	NA	1
10.1101/2021.05.14.444076	Casirivimab	Wild Type (B.1)	3.1	ng/ml	L452R	30.7	ng/ml	9.9
10.1101/2021.05.14.444076	Imdevimab	Wild Type (B.1)	50.3	ng/ml	L452R	147.6	ng/ml	2.9
10.1101/2021.05.14.444076	Casirivimab + Imdevimab	Wild Type (B.1)	6.5	ng/ml	L452R	25.9	ng/ml	4
10.1101/2021.07.19.452771	Imdevimab	Wild Type (B.1)	9.3	ng/ml	L452R	63.3	ng/ml	6.8
10.1101/2021.07.19.452771	Casirivimab + Imdevimab	Wild Type (B.1)	4.4	ng/ml	L452R	69	ng/ml	15.7
10.1126/science.abh1766	Bamlanivimab	Wild Type (A)	7.1	ng/ml	L452R	10000	ng/ml	1000
10.1126/science.abh1766	Etesevimab	Wild Type (A)	26.2	ng/ml	L452R	30.8	ng/ml	1.4
10.1126/science.abh1766	Casirivimab	Wild Type (A)	7.7	ng/ml	L452R	6.6	ng/ml	0.9
10.1126/science.abh1766	Imdevimab	Wild Type (A)	71	ng/ml	L452R	100.7	ng/ml	1.8
10.1101/2022.05.26.493517	Bamlanivimab	Wild Type (B.1)	4	ng/ml	L452R	5018	ng/ml	1000
10.1101/2022.05.26.493517	Etesevimab	Wild Type (B.1)	12	ng/ml	L452R	24	ng/ml	2
10.1101/2022.05.26.493517	Bamlanivimab + Etesevimab	Wild Type (B.1)	5	ng/ml	L452R	18	ng/ml	3.6
10.1101/2022.05.26.493517	Casirivimab	Wild Type (B.1)	5	ng/ml	L452R	2	ng/ml	0.4
10.1101/2022.05.26.493517	Imdevimab	Wild Type (B.1)	1	ng/ml	L452R	2	ng/ml	2
10.1101/2022.05.26.493517	Casirivimab + Imdevimab	Wild Type (B.1)	1	ng/ml	L452R	2	ng/ml	2
10.1101/2022.05.26.493517	Cilgavimab	Wild Type (B.1)	6	ng/ml	L452R	9	ng/ml	1.5
10.1101/2022.05.26.493517	Tixagevimab	Wild Type (B.1)	2	ng/ml	L452R	1	ng/ml	0.5
10.1101/2022.05.26.493517	Cilgavimab + Tixagevimab	Wild Type (B.1)	2	ng/ml	L452R	2	ng/ml	1
10.1101/2022.05.26.493517	Sotrovimab	Wild Type (B.1)	14	ng/ml	L452R	23	ng/ml	1.6
10.1101/2022.05.26.493517	Bebtelovimab	Wild Type (B.1)	1	ng/ml	L452R	2	ng/ml	2
10.1016/j.celrep.2022.110812	Bebtelovimab	Wild Type (A)	3	ng/ml	L452R	1.3	ng/ml	0.5
10.1016/j.celrep.2022.110812	Bebtelovimab	Wild Type (A)	15	ng/ml	L452R	8	ng/ml	0.5
10.1016/j.celrep.2022.110812	Bebtelovimab	Wild Type (A)	5	ng/ml	L452R	3	ng/ml	0.6
10.1186/s13073-021-00985-w	Etesevimab	Wild Type (B.1)	NA	NA	L452R	NA	NA	0.8
10.1186/s13073-021-00985-w	Sotrovimab	Wild Type (B.1)	NA	NA	L452R	NA	NA	0.6
10.1038/s42003-021-02728-4	Etesevimab	Wild Type (B.1)	NA	NA	L452R	NA	NA	1
https://www.ema.europa.eu/en/documents/referral/eli-lilly-company-limited-antibody-combination-bamlanivimab/etesevimab-covid19-article-53-procedure-assessment-report_en.pdf	Bamlanivimab	Wild Type (B)	15	ng/ml	N460K	220	ng/ml	14.7
https://www.ema.europa.eu/en/documents/referral/eli-lilly-company-limited-antibody-combination-bamlanivimab/etesevimab-covid19-article-53-procedure-assessment-report_en.pdf	Etesevimab	Wild Type (B)	95	ng/ml	N460K	1000	ng/ml	10.5
https://www.fda.gov/drugs/drug-safety-and-availability/fda-authorizes-revisions-fact-sheets-address-sars-cov-2-variants-monoclonal-antibody-products-under	Etesevimab	Wild Type (B)	NA	NA	N460K	NA	NA	100
10.1016/j.celrep.2022.110812	Bebtelovimab	Wild Type (A)	3	ng/ml	N460K	4	ng/ml	1.3
10.1101/2021.03.09.434607	Sotrovimab	Wild Type (B.1)	NA	NA	S477N	NA	NA	2
10.1016/j.cell.2021.06.002	Casirivimab	Wild Type (B.1)	7.2	ng/ml	S477N	23.5	ng/ml	3.3
10.1016/j.cell.2021.06.002	Imdevimab	Wild Type (B.1)	3.3	ng/ml	S477N	8.3	ng/ml	2.5
10.1016/j.cell.2021.06.002	Casirivimab + Imdevimab	Wild Type (B.1)	5.5	ng/ml	S477N	8.5	ng/ml	1.5
10.1126/sciimmunol.abp9312	Casirivimab	Wild Type (B)	3.2	ng/ml	S477N	3	ng/ml	0.9
10.1126/sciimmunol.abp9312	Imdevimab	Wild Type (B)	4.7	ng/ml	S477N	3.8	ng/ml	0.8
https://www.ema.europa.eu/en/documents/referral/eli-lilly-company-limited-antibody-combination-bamlanivimab/etesevimab-covid19-article-53-procedure-assessment-report_en.pdf	Bamlanivimab	Wild Type (B)	15	ng/ml	S477N	13	ng/ml	0.9
https://www.ema.europa.eu/en/documents/referral/eli-lilly-company-limited-antibody-combination-bamlanivimab/etesevimab-covid19-article-53-procedure-assessment-report_en.pdf	Etesevimab	Wild Type (B)	95	ng/ml	S477N	89	ng/ml	0.9
10.1016/j.celrep.2021.109814	Casirivimab	Wild Type (B)	14	ng/ml	S477N	48	ng/ml	3.4
10.1016/j.celrep.2021.109814	Imdevimab	Wild Type (B)	25	ng/ml	S477N	45	ng/ml	1.8
10.1038/s41586-021-04388-0	Bamlanivimab	Wild Type (B.1)	NA	NA	S477N	NA	NA	1.5
10.1038/s41586-021-04388-0	Etesevimab	Wild Type (B.1)	NA	NA	S477N	NA	NA	1.8
10.1038/s41586-021-04388-0	Casirivimab	Wild Type (B.1)	NA	NA	S477N	NA	NA	2.4
10.1038/s41586-021-04388-0	Imdevimab	Wild Type (B.1)	NA	NA	S477N	NA	NA	2.9
10.1038/s41586-021-04388-0	Cilgavimab	Wild Type (B.1)	NA	NA	S477N	NA	NA	1.6
10.1038/s41586-021-04388-0	Tixagevimab	Wild Type (B.1)	NA	NA	S477N	NA	NA	1.5
10.1038/s41586-021-04388-0	Sotrovimab	Wild Type (B.1)	NA	NA	S477N	NA	NA	1.9
10.1016/j.ebiom.2022.103944	Bamlanivimab	Wild Type (B.1)	2.8	ng/ml	S477N	2.6	ng/ml	0.9
10.1016/j.ebiom.2022.103944	Etesevimab	Wild Type (B.1)	4.4	ng/ml	S477N	5.7	ng/ml	1.3
10.1016/j.ebiom.2022.103944	Bamlanivimab + Etesevimab	Wild Type (B.1)	2.9	ng/ml	S477N	3.3	ng/ml	1.1
10.1016/j.ebiom.2022.103944	Casirivimab	Wild Type (B.1)	2.6	ng/ml	S477N	8.4	ng/ml	3.2
10.1016/j.ebiom.2022.103944	Imdevimab	Wild Type (B.1)	6.9	ng/ml	S477N	7.5	ng/ml	1.1
10.1016/j.ebiom.2022.103944	Casirivimab + Imdevimab	Wild Type (B.1)	1.3	ng/ml	S477N	3.8	ng/ml	2.9
10.1016/j.ebiom.2022.103944	Cilgavimab	Wild Type (B.1)	10.1	ng/ml	S477N	21.2	ng/ml	2.1
10.1016/j.ebiom.2022.103944	Tixagevimab	Wild Type (B.1)	6.1	ng/ml	S477N	16.2	ng/ml	2.7
10.1016/j.ebiom.2022.103944	Cilgavimab + Tixagevimab	Wild Type (B.1)	6.9	ng/ml	S477N	8.9	ng/ml	1.3
10.1016/j.ebiom.2022.103944	Sotrovimab	Wild Type (B.1)	135.4	ng/ml	S477N	262.6	ng/ml	1.9
10.1126/science.abh1766	Bamlanivimab	Wild Type (A)	7.1	ng/ml	S477N	7.9	ng/ml	1.1
10.1126/science.abh1766	Etesevimab	Wild Type (A)	26.2	ng/ml	S477N	18	ng/ml	0.7
10.1126/science.abh1766	Casirivimab	Wild Type (A)	7.7	ng/ml	S477N	16.8	ng/ml	2.2
10.1126/science.abh1766	Imdevimab	Wild Type (A)	71	ng/ml	S477N	29.4	ng/ml	0.4
10.1016/j.immuni.2021.06.003	Etesevimab	Wild Type (B.1)	20.4	ng/ml	S477N	10.2	ng/ml	0.5
10.1016/j.immuni.2021.06.003	Casirivimab	Wild Type (B.1)	3.3	ng/ml	S477N	3	ng/ml	0.9
10.1016/j.immuni.2021.06.003	Imdevimab	Wild Type (B.1)	4.4	ng/ml	S477N	3.4	ng/ml	0.8
10.1016/j.immuni.2021.06.003	Sotrovimab	Wild Type (B.1)	4.1	ng/ml	S477N	4.1	ng/ml	1
10.1101/2022.01.30.478305	Imdevimab	Wild Type (B)	NA	NA	S477N	NA	NA	0.9
10.1016/j.celrep.2022.110812	Bebtelovimab	Wild Type (A)	3	ng/ml	S477N	5	ng/ml	1.7
10.1186/s13073-021-00985-w	Etesevimab	Wild Type (B.1)	NA	NA	S477N	NA	NA	0.8
10.1186/s13073-021-00985-w	Sotrovimab	Wild Type (B.1)	NA	NA	S477N	NA	NA	1.1
10.1038/s42003-021-02728-4	Etesevimab	Wild Type (B.1)	NA	NA	S477N	NA	NA	0.7
10.1126/science.abn8897	Bamlanivimab	Wild Type (B.1)	7.3	ng/ml	S477N	10.3	ng/ml	1.4
10.1126/science.abn8897	Etesevimab	Wild Type (B.1)	6.9	ng/ml	S477N	6.8	ng/ml	1
10.1126/science.abn8897	Cilgavimab	Wild Type (B.1)	2.6	ng/ml	S477N	2.3	ng/ml	0.9
10.1126/science.abn8897	Sotrovimab	Wild Type (B.1)	41.7	ng/ml	S477N	36.5	ng/ml	0.9
10.1126/science.abn8897	Bebtelovimab	Wild Type (B.1)	3.1	ng/ml	S477N	4.7	ng/ml	1.5
10.1101/2021.03.09.434607	Sotrovimab	Wild Type (B.1)	NA	NA	T478K	NA	NA	1
10.1126/sciimmunol.abp9312	Casirivimab	Wild Type (B)	3.2	ng/ml	T478K	1.1	ng/ml	0.3
10.1126/sciimmunol.abp9312	Imdevimab	Wild Type (B)	4.7	ng/ml	T478K	5.9	ng/ml	1.3
10.1038/s41586-021-04388-0	Bamlanivimab	Wild Type (B.1)	NA	NA	T478K	NA	NA	1.4
10.1038/s41586-021-04388-0	Etesevimab	Wild Type (B.1)	NA	NA	T478K	NA	NA	0.8
10.1038/s41586-021-04388-0	Casirivimab	Wild Type (B.1)	NA	NA	T478K	NA	NA	0.8
10.1038/s41586-021-04388-0	Imdevimab	Wild Type (B.1)	NA	NA	T478K	NA	NA	1.6
10.1038/s41586-021-04388-0	Cilgavimab	Wild Type (B.1)	NA	NA	T478K	NA	NA	0.9
10.1038/s41586-021-04388-0	Tixagevimab	Wild Type (B.1)	NA	NA	T478K	NA	NA	1.5
10.1038/s41586-021-04388-0	Sotrovimab	Wild Type (B.1)	NA	NA	T478K	NA	NA	1.8
10.1101/2021.07.19.452771	Casirivimab	Wild Type (B.1)	3.3	ng/ml	T478K	9.5	ng/ml	2.9
10.1101/2021.07.19.452771	Imdevimab	Wild Type (B.1)	9.3	ng/ml	T478K	13	ng/ml	1.4
10.1101/2021.07.19.452771	Casirivimab + Imdevimab	Wild Type (B.1)	4.4	ng/ml	T478K	11.4	ng/ml	2.6
10.1016/j.ebiom.2022.103944	Bamlanivimab	Wild Type (B.1)	2.8	ng/ml	T478K	3.1	ng/ml	1.1
10.1016/j.ebiom.2022.103944	Etesevimab	Wild Type (B.1)	4.4	ng/ml	T478K	3.7	ng/ml	0.8
10.1016/j.ebiom.2022.103944	Bamlanivimab + Etesevimab	Wild Type (B.1)	2.9	ng/ml	T478K	4.3	ng/ml	1.5
10.1016/j.ebiom.2022.103944	Casirivimab	Wild Type (B.1)	2.6	ng/ml	T478K	4.2	ng/ml	1.6
10.1016/j.ebiom.2022.103944	Imdevimab	Wild Type (B.1)	6.9	ng/ml	T478K	10.1	ng/ml	1.5
10.1016/j.ebiom.2022.103944	Casirivimab + Imdevimab	Wild Type (B.1)	1.3	ng/ml	T478K	1.9	ng/ml	1.5
10.1016/j.ebiom.2022.103944	Cilgavimab	Wild Type (B.1)	10.1	ng/ml	T478K	24.9	ng/ml	2.5
10.1016/j.ebiom.2022.103944	Tixagevimab	Wild Type (B.1)	6.1	ng/ml	T478K	13.9	ng/ml	2.3
10.1016/j.ebiom.2022.103944	Cilgavimab + Tixagevimab	Wild Type (B.1)	6.9	ng/ml	T478K	13.5	ng/ml	2
10.1016/j.ebiom.2022.103944	Sotrovimab	Wild Type (B.1)	135.4	ng/ml	T478K	366.3	ng/ml	2.7
10.1101/2022.01.30.478305	Imdevimab	Wild Type (B)	NA	NA	T478K	NA	NA	1
10.1016/j.celrep.2022.110812	Bebtelovimab	Wild Type (A)	3	ng/ml	T478K	2	ng/ml	0.7
10.1126/science.abn8897	Bamlanivimab	Wild Type (B.1)	7.3	ng/ml	T478K	14.1	ng/ml	1.9
10.1126/science.abn8897	Etesevimab	Wild Type (B.1)	6.9	ng/ml	T478K	5.1	ng/ml	0.7
10.1126/science.abn8897	Cilgavimab	Wild Type (B.1)	2.6	ng/ml	T478K	2.9	ng/ml	1.1
10.1126/science.abn8897	Sotrovimab	Wild Type (B.1)	41.7	ng/ml	T478K	38.9	ng/ml	0.9
10.1126/science.abn8897	Bebtelovimab	Wild Type (B.1)	3.1	ng/ml	T478K	2.6	ng/ml	0.8
10.1038/s41586-021-03908-2	Bamlanivimab	Wild Type (B.1)	1.4	ng/ml	E484K	22006.8	ng/ml	1000
10.1038/s41586-021-03908-2	Etesevimab	Wild Type (B.1)	7.7	ng/ml	E484K	25.2	ng/ml	3.3
10.1038/s41586-021-03908-2	Casirivimab	Wild Type (B.1)	1.8	ng/ml	E484K	24.1	ng/ml	13.2
10.1038/s41586-021-03908-2	Imdevimab	Wild Type (B.1)	2	ng/ml	E484K	2	ng/ml	1
10.1038/s41586-021-03908-2	Cilgavimab	Wild Type (B.1)	2.6	ng/ml	E484K	2.6	ng/ml	1
10.1038/s41586-021-03908-2	Tixagevimab	Wild Type (B.1)	1.3	ng/ml	E484K	4.8	ng/ml	3.8
10.1038/s41586-021-03908-2	Sotrovimab	Wild Type (B.1)	18.1	ng/ml	E484K	2.7	ng/ml	0.1
10.1126/science.abd0831	Casirivimab	Wild Type (B)	8.4	ng/ml	E484K	169.5	ng/ml	20.2
10.1126/science.abd0831	Imdevimab	Wild Type (B)	5.5	ng/ml	E484K	9.4	ng/ml	1.7
10.1126/science.abd0831	Casirivimab + Imdevimab	Wild Type (B)	4.9	ng/ml	E484K	9.3	ng/ml	1.9
10.1101/2021.03.09.434607	Sotrovimab	Wild Type	NA	NA	E484K	NA	NA	0.3
10.1038/s41591-021-01294-w	Cilgavimab	Wild Type (B.1)	NA	NA	E484K	NA	NA	1.7
10.1038/s41591-021-01294-w	Tixagevimab	Wild Type (B.1)	NA	NA	E484K	NA	NA	4.7
10.1038/s41591-021-01294-w	Cilgavimab + Tixagevimab	Wild Type (B.1)	NA	NA	E484K	NA	NA	3.2
10.1038/s41591-021-01294-w	Sotrovimab	Wild Type (B.1)	NA	NA	E484K	NA	NA	1.2
10.1038/s41586-021-03720-y	Bamlanivimab	Wild Type (B.1)	5	ng/ml	E484K	10000	ng/ml	1000
10.1016/j.cell.2021.06.002	Casirivimab	Wild Type (B.1)	8.4	ng/ml	E484K	20	ng/ml	2.4
10.1016/j.cell.2021.06.002	Imdevimab	Wild Type (B.1)	6.9	ng/ml	E484K	3.4	ng/ml	0.5
10.1016/j.cell.2021.06.002	Casirivimab + Imdevimab	Wild Type (B.1)	5.7	ng/ml	E484K	4.2	ng/ml	0.7
10.1126/sciimmunol.abp9312	Casirivimab	Wild Type (B)	3.2	ng/ml	E484K	53.2	ng/ml	16.6
10.1126/sciimmunol.abp9312	Imdevimab	Wild Type (B)	4.7	ng/ml	E484K	3.9	ng/ml	0.8
https://www.ema.europa.eu/en/documents/referral/eli-lilly-company-limited-antibody-combination-bamlanivimab/etesevimab-covid19-article-53-procedure-assessment-report_en.pdf	Bamlanivimab	Wild Type (B)	15	ng/ml	E484K	20000	ng/ml	1333.3
https://www.ema.europa.eu/en/documents/referral/eli-lilly-company-limited-antibody-combination-bamlanivimab/etesevimab-covid19-article-53-procedure-assessment-report_en.pdf	Etesevimab	Wild Type (B)	95	ng/ml	E484K	428	ng/ml	4.5
https://www.ema.europa.eu/en/documents/referral/eli-lilly-company-limited-antibody-combination-bamlanivimab/etesevimab-covid19-article-53-procedure-assessment-report_en.pdf	Bamlanivimab	Wild Type (B)	15	ng/ml	E484K	20000	ng/ml	869.6
https://www.ema.europa.eu/en/documents/referral/eli-lilly-company-limited-antibody-combination-bamlanivimab/etesevimab-covid19-article-53-procedure-assessment-report_en.pdf	Bamlanivimab	Wild Type (B)	15	ng/ml	E484K	20000	ng/ml	869.6
https://www.ema.europa.eu/en/documents/referral/eli-lilly-company-limited-antibody-combination-bamlanivimab/etesevimab-covid19-article-53-procedure-assessment-report_en.pdf	Etesevimab	Wild Type (B)	95	ng/ml	E484K	428	ng/ml	4.5
https://www.ema.europa.eu/en/documents/referral/eli-lilly-company-limited-antibody-combination-bamlanivimab/etesevimab-covid19-article-53-procedure-assessment-report_en.pdf	Etesevimab	Wild Type (B)	95	ng/ml	E484K	428	ng/ml	4.5
https://www.ema.europa.eu/en/documents/referral/eli-lilly-company-limited-antibody-combination-bamlanivimab/etesevimab-covid19-article-53-procedure-assessment-report_en.pdf	Bamlanivimab + Etesevimab	Wild Type (B)	23	ng/ml	E484K	409	ng/ml	17.8
https://www.ema.europa.eu/en/documents/referral/eli-lilly-company-limited-antibody-combination-bamlanivimab/etesevimab-covid19-article-53-procedure-assessment-report_en.pdf	Bamlanivimab + Etesevimab	Wild Type (B)	23	ng/ml	E484K	409	ng/ml	17.8
https://www.ema.europa.eu/en/documents/referral/regn-cov2-antibody-combination-casirivimab/imdevimab-covid19-article-53-procedure-assessment-report_en.pdf	Casirivimab	Wild Type (B.1.1)	NA	NA	E484K	1.13	nM	24.79
https://www.ema.europa.eu/en/documents/referral/regn-cov2-antibody-combination-casirivimab/imdevimab-covid19-article-53-procedure-assessment-report_en.pdf	Imdevimab	Wild Type (B.1.1)	NA	NA	E484K	0.0625	nM	1.71
https://www.ema.europa.eu/en/documents/referral/regn-cov2-antibody-combination-casirivimab/imdevimab-covid19-article-53-procedure-assessment-report_en.pdf	Casirivimab + Imdevimab	Wild Type (B.1.1)	NA	NA	E484K	0.0328	nM	2.15
https://www.fda.gov/drugs/drug-safety-and-availability/fda-authorizes-revisions-fact-sheets-address-sars-cov-2-variants-monoclonal-antibody-products-under	Bamlanivimab + Etesevimab	Wild Type (B)	NA	NA	E484K	NA	NA	24
https://www.fda.gov/drugs/drug-safety-and-availability/fda-authorizes-revisions-fact-sheets-address-sars-cov-2-variants-monoclonal-antibody-products-under	Casirivimab	Wild Type (B)	NA	NA	E484K	NA	NA	25
https://www.fda.gov/drugs/drug-safety-and-availability/fda-authorizes-revisions-fact-sheets-address-sars-cov-2-variants-monoclonal-antibody-products-under	Imdevimab	Wild Type (B)	NA	NA	E484K	NA	NA	1
https://www.fda.gov/drugs/drug-safety-and-availability/fda-authorizes-revisions-fact-sheets-address-sars-cov-2-variants-monoclonal-antibody-products-under	Casirivimab + Imdevimab	Wild Type (B)	NA	NA	E484K	NA	NA	1
https://www.fda.gov/media/154701/download	Tixagevimab	Wild Type (B)	NA	NA	E484K	NA	NA	9.1
https://www.fda.gov/media/154701/download	Cilgavimab + Tixagevimab	Wild Type (B)	NA	NA	E484K	NA	NA	3.9
10.1001/jama.2021.0202	Bamlanivimab	Wild Type (B)	10	ng/ml	E484K	1000	ng/ml	100
10.1001/jama.2021.0202	Etesevimab	Wild Type (B)	130	ng/ml	E484K	570	ng/ml	4.4
10.1128/mBio.00696-21	Casirivimab	Wild Type (B.1)	7.4	ng/ml	E484K	54.3	ng/ml	7.3
10.1128/mBio.00696-21	Imdevimab	Wild Type (B.1)	19.4	ng/ml	E484K	10.5	ng/ml	0.5
10.1101/2021.05.14.444076	Casirivimab	Wild Type (B.1)	3.1	ng/ml	E484K	69.3	ng/ml	22.4
10.1101/2021.05.14.444076	Imdevimab	Wild Type (B.1)	50.3	ng/ml	E484K	39.6	ng/ml	0.8
10.1101/2021.05.14.444076	Casirivimab + Imdevimab	Wild Type (B.1)	6.5	ng/ml	E484K	3.4	ng/ml	0.5
10.1101/2021.07.19.452771	Casirivimab	Wild Type (B.1)	3.3	ng/ml	E484K	157.6	ng/ml	47.8
10.1101/2021.07.19.452771	Imdevimab	Wild Type (B.1)	9.3	ng/ml	E484K	11.7	ng/ml	1.3
10.1101/2021.07.19.452771	Casirivimab + Imdevimab	Wild Type (B.1)	4.4	ng/ml	E484K	13.9	ng/ml	3.2
10.1038/s41586-021-03324-6	Casirivimab	R683G	4	ng/ml	E484K	36	ng/ml	9
10.1038/s41586-021-03324-6	Imdevimab	R683G	10	ng/ml	E484K	7	ng/ml	0.7
10.1038/s41586-021-03324-6	Casirivimab + Imdevimab	R683G	6	ng/ml	E484K	9	ng/ml	1.5
10.1038/s41586-021-03324-6	Cilgavimab	R683G	5	ng/ml	E484K	4	ng/ml	0.8
10.1038/s41586-021-03324-6	Tixagevimab	R683G	4	ng/ml	E484K	44	ng/ml	11
10.1038/s41586-021-03324-6	Cilgavimab + Tixagevimab	R683G	5	ng/ml	E484K	7	ng/ml	1.4
10.1038/s41586-021-03398-2	Bamlanivimab	Wild Type (B.1)	NA	NA	E484K	NA	NA	1000
10.1038/s41586-021-03398-2	Etesevimab	Wild Type (B.1)	NA	NA	E484K	NA	NA	3.5
10.1038/s41586-021-03398-2	Casirivimab	Wild Type (B.1)	NA	NA	E484K	NA	NA	10.5
10.1038/s41586-021-03398-2	Imdevimab	Wild Type (B.1)	NA	NA	E484K	NA	NA	1.1
10.1038/s41586-021-03398-2	Cilgavimab	Wild Type (B.1)	NA	NA	E484K	NA	NA	1.4
10.1038/s41586-021-03398-2	Tixagevimab	Wild Type (B.1)	NA	NA	E484K	NA	NA	8.1
10.1038/s41586-021-03398-2	Sotrovimab	Wild Type (B.1)	NA	NA	E484K	NA	NA	0.4
10.1126/science.abh1766	Bamlanivimab	Wild Type (A)	7.1	ng/ml	E484K	10000	ng/ml	1000
10.1126/science.abh1766	Etesevimab	Wild Type (A)	26.2	ng/ml	E484K	61.9	ng/ml	2.4
10.1126/science.abh1766	Casirivimab	Wild Type (A)	7.7	ng/ml	E484K	202.2	ng/ml	26.3
10.1126/science.abh1766	Imdevimab	Wild Type (A)	71	ng/ml	E484K	17.5	ng/ml	0.2
10.1016/j.immuni.2021.06.003	Etesevimab	Wild Type (B.1)	20.4	ng/ml	E484K	48.9	ng/ml	2.4
10.1016/j.immuni.2021.06.003	Casirivimab	Wild Type (B.1)	3.3	ng/ml	E484K	23.8	ng/ml	7.2
10.1016/j.immuni.2021.06.003	Imdevimab	Wild Type (B.1)	4.4	ng/ml	E484K	5.7	ng/ml	1.3
10.1016/j.immuni.2021.06.003	Sotrovimab	Wild Type (B.1)	4.1	ng/ml	E484K	2.9	ng/ml	0.7
10.1016/j.celrep.2022.110812	Bebtelovimab	Wild Type (A)	3	ng/ml	E484K	2.4	ng/ml	0.8
10.1016/j.celrep.2022.110812	Bebtelovimab	Wild Type (A)	15	ng/ml	E484K	10	ng/ml	0.7
10.1016/j.celrep.2022.110812	Bebtelovimab	Wild Type (A)	5	ng/ml	E484K	3	ng/ml	0.6
10.1186/s13073-021-00985-w	Etesevimab	Wild Type (B.1)	NA	NA	E484K	NA	NA	1.2
10.1186/s13073-021-00985-w	Sotrovimab	Wild Type (B.1)	NA	NA	E484K	NA	NA	0.6
10.1126/science.abh1139	Casirivimab	Wild Type (B)	1	ng/ml	E484K	55	ng/ml	55
10.1126/science.abh1139	Imdevimab	Wild Type (B)	5	ng/ml	E484K	13	ng/ml	2.6
10.1126/science.abh1139	Casirivimab + Imdevimab	Wild Type (B)	2	ng/ml	E484K	8	ng/ml	4
10.1038/s42003-021-02728-4	Etesevimab	Wild Type (B.1)	NA	NA	E484K	NA	NA	2.9
10.1128/mBio.01386-21	Casirivimab	Wild Type (B.1)	5.7	ng/ml	E484K	62.4	ng/ml	10.9
10.1128/mBio.01386-21	Imdevimab	Wild Type (B.1)	18.1	ng/ml	E484K	16.7	ng/ml	0.9
10.1128/mBio.01386-21	Casirivimab + Imdevimab	Wild Type (B.1)	4.7	ng/ml	E484K	9.2	ng/ml	2
10.1016/j.chom.2022.05.001	Bamlanivimab	Wild Type (B)	NA	NA	E484A	NA	NA	291
10.1016/j.chom.2022.05.001	Etesevimab	Wild Type (B)	NA	NA	E484A	NA	NA	2.5
10.1016/j.chom.2022.05.001	Casirivimab	Wild Type (B)	NA	NA	E484A	NA	NA	9
10.1016/j.chom.2022.05.001	Imdevimab	Wild Type (B)	NA	NA	E484A	NA	NA	1.1
10.1016/j.chom.2022.05.001	Cilgavimab	Wild Type (B)	NA	NA	E484A	NA	NA	1.2
10.1016/j.chom.2022.05.001	Tixagevimab	Wild Type (B)	NA	NA	E484A	NA	NA	8.1
10.1016/j.chom.2022.05.001	Sotrovimab	Wild Type (B)	NA	NA	E484A	NA	NA	1.1
10.1016/j.chom.2022.05.001	Bebtelovimab	Wild Type (B)	NA	NA	E484A	NA	NA	1.6
10.1038/s41586-021-04388-0	Bamlanivimab	Wild Type (B.1)	NA	NA	E484A	NA	NA	1000
10.1038/s41586-021-04388-0	Etesevimab	Wild Type (B.1)	NA	NA	E484A	NA	NA	2.8
10.1038/s41586-021-04388-0	Casirivimab	Wild Type (B.1)	NA	NA	E484A	NA	NA	4.8
10.1038/s41586-021-04388-0	Imdevimab	Wild Type (B.1)	NA	NA	E484A	NA	NA	1.6
10.1038/s41586-021-04388-0	Cilgavimab	Wild Type (B.1)	NA	NA	E484A	NA	NA	1.4
10.1038/s41586-021-04388-0	Tixagevimab	Wild Type (B.1)	NA	NA	E484A	NA	NA	4.9
10.1038/s41586-021-04388-0	Sotrovimab	Wild Type (B.1)	NA	NA	E484A	NA	NA	1.4
10.1016/j.ebiom.2022.103944	Bamlanivimab	Wild Type (B.1)	2.8	ng/ml	E484A	1000	ng/ml	357.1
10.1016/j.ebiom.2022.103944	Etesevimab	Wild Type (B.1)	4.4	ng/ml	E484A	34.1	ng/ml	7.8
10.1016/j.ebiom.2022.103944	Bamlanivimab + Etesevimab	Wild Type (B.1)	2.9	ng/ml	E484A	140.3	ng/ml	48.4
10.1016/j.ebiom.2022.103944	Casirivimab	Wild Type (B.1)	2.6	ng/ml	E484A	56.7	ng/ml	21.8
10.1016/j.ebiom.2022.103944	Imdevimab	Wild Type (B.1)	6.9	ng/ml	E484A	17.7	ng/ml	2.6
10.1016/j.ebiom.2022.103944	Casirivimab + Imdevimab	Wild Type (B.1)	1.3	ng/ml	E484A	10.2	ng/ml	7.8
10.1016/j.ebiom.2022.103944	Cilgavimab	Wild Type (B.1)	10.1	ng/ml	E484A	54.5	ng/ml	5.4
10.1016/j.ebiom.2022.103944	Tixagevimab	Wild Type (B.1)	6.1	ng/ml	E484A	68.5	ng/ml	11.2
10.1016/j.ebiom.2022.103944	Cilgavimab + Tixagevimab	Wild Type (B.1)	6.9	ng/ml	E484A	35.3	ng/ml	5.1
10.1016/j.ebiom.2022.103944	Sotrovimab	Wild Type (B.1)	135.4	ng/ml	E484A	35.8	ng/ml	0.3
10.1101/2022.01.30.478305	Imdevimab	Wild Type (B)	NA	NA	E484A	NA	NA	1.4
10.1126/science.abn8897	Bamlanivimab	Wild Type (B.1)	7.3	ng/ml	E484A	10000	ng/ml	1000
10.1126/science.abn8897	Etesevimab	Wild Type (B.1)	6.9	ng/ml	E484A	26.6	ng/ml	3.9
10.1126/science.abn8897	Cilgavimab	Wild Type (B.1)	2.6	ng/ml	E484A	3.1	ng/ml	1.2
10.1126/science.abn8897	Sotrovimab	Wild Type (B.1)	41.7	ng/ml	E484A	25.8	ng/ml	0.6
10.1126/science.abn8897	Bebtelovimab	Wild Type (B.1)	3.1	ng/ml	E484A	3.5	ng/ml	1.1
10.1016/j.chom.2022.05.001	Bamlanivimab	Wild Type (B)	NA	NA	Q493R	NA	NA	291
10.1016/j.chom.2022.05.001	Bamlanivimab	Wild Type (B)	NA	NA	G496S	NA	NA	1.3
10.1016/j.chom.2022.05.001	Bamlanivimab	Wild Type (B)	NA	NA	Q498R	NA	NA	1.9
10.1016/j.chom.2022.05.001	Bamlanivimab	Wild Type (B)	NA	NA	N501Y	NA	NA	3.5
10.1016/j.chom.2022.05.001	Bamlanivimab	Wild Type (B)	NA	NA	Y505H	NA	NA	1.1
10.1016/j.chom.2022.05.001	Etesevimab	Wild Type (B)	NA	NA	Q493R	NA	NA	65.1
10.1016/j.chom.2022.05.001	Etesevimab	Wild Type (B)	NA	NA	G496S	NA	NA	0.7
10.1016/j.chom.2022.05.001	Etesevimab	Wild Type (B)	NA	NA	Q498R	NA	NA	2.6
10.1016/j.chom.2022.05.001	Etesevimab	Wild Type (B)	NA	NA	N501Y	NA	NA	23.3
10.1016/j.chom.2022.05.001	Etesevimab	Wild Type (B)	NA	NA	Y505H	NA	NA	1.2
10.1016/j.chom.2022.05.001	Casirivimab	Wild Type (B)	NA	NA	Q493R	NA	NA	56.4
10.1016/j.chom.2022.05.001	Casirivimab	Wild Type (B)	NA	NA	G496S	NA	NA	0.8
10.1016/j.chom.2022.05.001	Casirivimab	Wild Type (B)	NA	NA	Q498R	NA	NA	1
10.1016/j.chom.2022.05.001	Casirivimab	Wild Type (B)	NA	NA	N501Y	NA	NA	3.6
10.1016/j.chom.2022.05.001	Casirivimab	Wild Type (B)	NA	NA	Y505H	NA	NA	0.5
10.1016/j.chom.2022.05.001	Imdevimab	Wild Type (B)	NA	NA	Q493R	NA	NA	3.3
10.1016/j.chom.2022.05.001	Imdevimab	Wild Type (B)	NA	NA	G496S	NA	NA	8.2
10.1016/j.chom.2022.05.001	Imdevimab	Wild Type (B)	NA	NA	Q498R	NA	NA	7.5
10.1016/j.chom.2022.05.001	Imdevimab	Wild Type (B)	NA	NA	N501Y	NA	NA	1.9
10.1016/j.chom.2022.05.001	Imdevimab	Wild Type (B)	NA	NA	Y505H	NA	NA	0.7
10.1016/j.chom.2022.05.001	Cilgavimab	Wild Type (B)	NA	NA	Q493R	NA	NA	1.1
10.1016/j.chom.2022.05.001	Cilgavimab	Wild Type (B)	NA	NA	G496S	NA	NA	2.3
10.1016/j.chom.2022.05.001	Cilgavimab	Wild Type (B)	NA	NA	Q498R	NA	NA	1.2
10.1016/j.chom.2022.05.001	Cilgavimab	Wild Type (B)	NA	NA	N501Y	NA	NA	4.9
10.1016/j.chom.2022.05.001	Cilgavimab	Wild Type (B)	NA	NA	Y505H	NA	NA	1
10.1016/j.chom.2022.05.001	Tixagevimab	Wild Type (B)	NA	NA	Q493R	NA	NA	6.5
10.1016/j.chom.2022.05.001	Tixagevimab	Wild Type (B)	NA	NA	G496S	NA	NA	0.9
10.1016/j.chom.2022.05.001	Tixagevimab	Wild Type (B)	NA	NA	Q498R	NA	NA	0.5
10.1016/j.chom.2022.05.001	Tixagevimab	Wild Type (B)	NA	NA	N501Y	NA	NA	3.4
10.1016/j.chom.2022.05.001	Tixagevimab	Wild Type (B)	NA	NA	Y505H	NA	NA	0.6
10.1016/j.chom.2022.05.001	Sotrovimab	Wild Type (B)	NA	NA	Q493R	NA	NA	0.4
10.1016/j.chom.2022.05.001	Sotrovimab	Wild Type (B)	NA	NA	G496S	NA	NA	0.9
10.1016/j.chom.2022.05.001	Sotrovimab	Wild Type (B)	NA	NA	Q498R	NA	NA	1.3
10.1016/j.chom.2022.05.001	Sotrovimab	Wild Type (B)	NA	NA	N501Y	NA	NA	3
10.1016/j.chom.2022.05.001	Sotrovimab	Wild Type (B)	NA	NA	Y505H	NA	NA	0.9
10.1016/j.chom.2022.05.001	Bebtelovimab	Wild Type (B)	NA	NA	Q493R	NA	NA	1.4
10.1016/j.chom.2022.05.001	Bebtelovimab	Wild Type (B)	NA	NA	G496S	NA	NA	2.5
10.1016/j.chom.2022.05.001	Bebtelovimab	Wild Type (B)	NA	NA	Q498R	NA	NA	2
10.1016/j.chom.2022.05.001	Bebtelovimab	Wild Type (B)	NA	NA	N501Y	NA	NA	1.9
10.1016/j.chom.2022.05.001	Bebtelovimab	Wild Type (B)	NA	NA	Y505H	NA	NA	1.5
10.1126/science.abd0831	Casirivimab	Wild Type (B)	8.4	ng/ml	F486V	10000	ng/ml	1000
10.1126/science.abd0831	Casirivimab	Wild Type (B)	8.4	ng/ml	F490S	9.9	ng/ml	1.2
10.1126/science.abd0831	Imdevimab	Wild Type (B)	5.5	ng/ml	F486V	4.7	ng/ml	0.9
10.1126/science.abd0831	Imdevimab	Wild Type (B)	5.5	ng/ml	F490S	6.6	ng/ml	1.2
10.1126/science.abd0831	Casirivimab + Imdevimab	Wild Type (B)	4.9	ng/ml	F486V	13.2	ng/ml	2.7
10.1126/science.abd0831	Casirivimab + Imdevimab	Wild Type (B)	4.9	ng/ml	F490S	5.1	ng/ml	1
10.1101/2021.03.09.434607	Sotrovimab	Wild Type (B)	NA	NA	F486V	NA	NA	1.1
10.1101/2021.03.09.434607	Sotrovimab	Wild Type (B)	NA	NA	F490S	NA	NA	0.9
10.1101/2021.03.09.434607	Sotrovimab	Wild Type (B.1)	NA	NA	N501Y	NA	NA	0.4
10.1038/s41591-021-01294-w	Cilgavimab	Wild Type (B.1)	NA	NA	N501Y	NA	NA	1
10.1038/s41591-021-01294-w	Tixagevimab	Wild Type (B.1)	NA	NA	N501Y	NA	NA	1.1
10.1038/s41591-021-01294-w	Cilgavimab + Tixagevimab	Wild Type (B.1)	NA	NA	N501Y	NA	NA	1.2
10.1038/s41591-021-01294-w	Sotrovimab	Wild Type (B.1)	NA	NA	N501Y	NA	NA	1.6
10.1038/s41586-021-03720-y	Bamlanivimab	Wild Type (B.1)	5	ng/ml	N501Y	8	ng/ml	1.6
10.1038/s41586-021-03720-y	Etesevimab	Wild Type (B.1)	52	ng/ml	N501Y	290	ng/ml	5.6
10.1038/s41586-021-03720-y	Bamlanivimab + Etesevimab	Wild Type (B.1)	9	ng/ml	N501Y	27	ng/ml	3
10.1038/s41586-021-03720-y	Casirivimab	Wild Type (B.1)	7	ng/ml	N501Y	12	ng/ml	1.7
10.1038/s41586-021-03720-y	Imdevimab	Wild Type (B.1)	12	ng/ml	N501Y	17	ng/ml	1.4
10.1038/s41586-021-03720-y	Casirivimab + Imdevimab	Wild Type (B.1)	5	ng/ml	N501Y	8	ng/ml	1.6
10.1038/s41586-021-03720-y	Cilgavimab	Wild Type (B.1)	26	ng/ml	N501Y	33	ng/ml	1.3
10.1038/s41586-021-03720-y	Tixagevimab	Wild Type (B.1)	4	ng/ml	N501Y	11	ng/ml	2.8
10.1038/s41586-021-03720-y	Cilgavimab + Tixagevimab	Wild Type (B.1)	4	ng/ml	N501Y	7	ng/ml	1.8
10.1038/s41586-021-03720-y	Sotrovimab	Wild Type (B.1)	156	ng/ml	N501Y	92	ng/ml	0.6
10.1016/j.cell.2021.06.002	Casirivimab	Wild Type (B.1)	7.2	ng/ml	F486V	3162.8	ng/ml	439.3
10.1016/j.cell.2021.06.002	Casirivimab	Wild Type (B.1)	7.2	ng/ml	N501Y	4	ng/ml	0.6
10.1016/j.cell.2021.06.002	Imdevimab	Wild Type (B.1)	3.3	ng/ml	F486V	2.8	ng/ml	0.8
10.1016/j.cell.2021.06.002	Imdevimab	Wild Type (B.1)	3.3	ng/ml	N501Y	2.8	ng/ml	0.8
10.1016/j.cell.2021.06.002	Casirivimab + Imdevimab	Wild Type (B.1)	5.5	ng/ml	F486V	14.7	ng/ml	2.7
10.1016/j.cell.2021.06.002	Casirivimab + Imdevimab	Wild Type (B.1)	5.5	ng/ml	N501Y	2.8	ng/ml	0.5
10.1038/s41564-021-00972-2	Cilgavimab	Wild Type (B.1)	28	ng/ml	N501Y	37	ng/ml	1.3
10.1038/s41564-021-00972-2	Tixagevimab	Wild Type (B.1)	4	ng/ml	N501Y	6	ng/ml	1.5
10.1038/s41564-021-00972-2	Cilgavimab + Tixagevimab	Wild Type (B.1)	4	ng/ml	N501Y	7	ng/ml	1.8
10.1126/sciimmunol.abp9312	Casirivimab	Wild Type (B)	3.2	ng/ml	F490S	2.6	ng/ml	0.8
10.1126/sciimmunol.abp9312	Casirivimab	Wild Type (B)	3.2	ng/ml	Q493R	67	ng/ml	20.9
10.1126/sciimmunol.abp9312	Casirivimab	Wild Type (B)	3.2	ng/ml	N501Y	1.2	ng/ml	0.4
10.1126/sciimmunol.abp9312	Imdevimab	Wild Type (B)	4.7	ng/ml	F490S	3.5	ng/ml	0.7
10.1126/sciimmunol.abp9312	Imdevimab	Wild Type (B)	4.7	ng/ml	Q493R	4.3	ng/ml	0.9
10.1126/sciimmunol.abp9312	Imdevimab	Wild Type (B)	4.7	ng/ml	N501Y	2	ng/ml	0.4
https://www.ema.europa.eu/en/documents/referral/eli-lilly-company-limited-antibody-combination-bamlanivimab/etesevimab-covid19-article-53-procedure-assessment-report_en.pdf	Bamlanivimab	Wild Type (B)	15	ng/ml	F490S	5000	ng/ml	333.3
https://www.ema.europa.eu/en/documents/referral/eli-lilly-company-limited-antibody-combination-bamlanivimab/etesevimab-covid19-article-53-procedure-assessment-report_en.pdf	Bamlanivimab	Wild Type (B)	15	ng/ml	Q493R	100000	ng/ml	6666.7
https://www.ema.europa.eu/en/documents/referral/eli-lilly-company-limited-antibody-combination-bamlanivimab/etesevimab-covid19-article-53-procedure-assessment-report_en.pdf	Bamlanivimab	Wild Type (B)	15	ng/ml	N501Y	16	ng/ml	1.1
https://www.ema.europa.eu/en/documents/referral/eli-lilly-company-limited-antibody-combination-bamlanivimab/etesevimab-covid19-article-53-procedure-assessment-report_en.pdf	Bamlanivimab	Wild Type (B)	15	ng/ml	N501Y	16	ng/ml	1.1
https://www.ema.europa.eu/en/documents/referral/eli-lilly-company-limited-antibody-combination-bamlanivimab/etesevimab-covid19-article-53-procedure-assessment-report_en.pdf	Etesevimab	Wild Type (B)	95	ng/ml	F490S	71	ng/ml	0.7
https://www.ema.europa.eu/en/documents/referral/eli-lilly-company-limited-antibody-combination-bamlanivimab/etesevimab-covid19-article-53-procedure-assessment-report_en.pdf	Etesevimab	Wild Type (B)	95	ng/ml	Q493R	22070	ng/ml	232.3
https://www.ema.europa.eu/en/documents/referral/eli-lilly-company-limited-antibody-combination-bamlanivimab/etesevimab-covid19-article-53-procedure-assessment-report_en.pdf	Etesevimab	Wild Type (B)	95	ng/ml	N501Y	634	ng/ml	6.7
https://www.ema.europa.eu/en/documents/referral/eli-lilly-company-limited-antibody-combination-bamlanivimab/etesevimab-covid19-article-53-procedure-assessment-report_en.pdf	Etesevimab	Wild Type (B)	95	ng/ml	N501Y	634	ng/ml	6.7
https://www.ema.europa.eu/en/documents/referral/eli-lilly-company-limited-antibody-combination-bamlanivimab/etesevimab-covid19-article-53-procedure-assessment-report_en.pdf	Bamlanivimab + Etesevimab	Wild Type (B)	23	ng/ml	N501Y	42	ng/ml	1.8
https://www.ema.europa.eu/en/documents/referral/eli-lilly-company-limited-antibody-combination-bamlanivimab/etesevimab-covid19-article-53-procedure-assessment-report_en.pdf	Bamlanivimab	Wild Type (B)	15	ng/ml	N501Y	16	ng/ml	0.7
https://www.ema.europa.eu/en/documents/referral/eli-lilly-company-limited-antibody-combination-bamlanivimab/etesevimab-covid19-article-53-procedure-assessment-report_en.pdf	Bamlanivimab	Wild Type (B)	15	ng/ml	N501Y	16	ng/ml	0.7
https://www.ema.europa.eu/en/documents/referral/eli-lilly-company-limited-antibody-combination-bamlanivimab/etesevimab-covid19-article-53-procedure-assessment-report_en.pdf	Etesevimab	Wild Type (B)	95	ng/ml	N501Y	634	ng/ml	6.7
https://www.ema.europa.eu/en/documents/referral/eli-lilly-company-limited-antibody-combination-bamlanivimab/etesevimab-covid19-article-53-procedure-assessment-report_en.pdf	Etesevimab	Wild Type (B)	95	ng/ml	N501Y	634	ng/ml	6.7
https://www.ema.europa.eu/en/documents/referral/eli-lilly-company-limited-antibody-combination-bamlanivimab/etesevimab-covid19-article-53-procedure-assessment-report_en.pdf	Bamlanivimab + Etesevimab	Wild Type (B)	23	ng/ml	N501Y	42	ng/ml	1.8
https://www.ema.europa.eu/en/documents/referral/eli-lilly-company-limited-antibody-combination-bamlanivimab/etesevimab-covid19-article-53-procedure-assessment-report_en.pdf	Bamlanivimab + Etesevimab	Wild Type (B)	23	ng/ml	N501Y	42	ng/ml	1.8
https://www.ema.europa.eu/en/documents/referral/regn-cov2-antibody-combination-casirivimab/imdevimab-covid19-article-53-procedure-assessment-report_en.pdf	Casirivimab	Wild Type (B.1.1)	NA	NA	N501Y	0.0434	nM	0.93
https://www.ema.europa.eu/en/documents/referral/regn-cov2-antibody-combination-casirivimab/imdevimab-covid19-article-53-procedure-assessment-report_en.pdf	Imdevimab	Wild Type (B.1.1)	NA	NA	N501Y	0.0457	nM	0.83
https://www.ema.europa.eu/en/documents/referral/regn-cov2-antibody-combination-casirivimab/imdevimab-covid19-article-53-procedure-assessment-report_en.pdf	Casirivimab + Imdevimab	Wild Type (B.1.1)	NA	NA	N501Y	0.0328	nM	0.96
https://www.fda.gov/drugs/drug-safety-and-availability/fda-authorizes-revisions-fact-sheets-address-sars-cov-2-variants-monoclonal-antibody-products-under	Bamlanivimab	Wild Type (B)	NA	NA	F490S	NA	NA	485
https://www.fda.gov/drugs/drug-safety-and-availability/fda-authorizes-revisions-fact-sheets-address-sars-cov-2-variants-monoclonal-antibody-products-under	Bamlanivimab	Wild Type (B)	NA	NA	Q493R	NA	NA	100
https://www.fda.gov/drugs/drug-safety-and-availability/fda-authorizes-revisions-fact-sheets-address-sars-cov-2-variants-monoclonal-antibody-products-under	Bamlanivimab	Wild Type (B)	NA	NA	N501Y	NA	NA	1
https://www.fda.gov/drugs/drug-safety-and-availability/fda-authorizes-revisions-fact-sheets-address-sars-cov-2-variants-monoclonal-antibody-products-under	Etesevimab	Wild Type (B)	NA	NA	N501Y	NA	NA	5
https://www.fda.gov/drugs/drug-safety-and-availability/fda-authorizes-revisions-fact-sheets-address-sars-cov-2-variants-monoclonal-antibody-products-under	Bamlanivimab + Etesevimab	Wild Type (B)	NA	NA	Q493R	NA	NA	100
https://www.fda.gov/drugs/drug-safety-and-availability/fda-authorizes-revisions-fact-sheets-address-sars-cov-2-variants-monoclonal-antibody-products-under	Bamlanivimab + Etesevimab	Wild Type (B)	NA	NA	N501Y	NA	NA	1
https://www.fda.gov/drugs/drug-safety-and-availability/fda-authorizes-revisions-fact-sheets-address-sars-cov-2-variants-monoclonal-antibody-products-under	Casirivimab	Wild Type (B)	NA	NA	F486V	NA	NA	438
https://www.fda.gov/drugs/drug-safety-and-availability/fda-authorizes-revisions-fact-sheets-address-sars-cov-2-variants-monoclonal-antibody-products-under	Casirivimab	Wild Type (B)	NA	NA	Q493R	NA	NA	70
https://www.fda.gov/drugs/drug-safety-and-availability/fda-authorizes-revisions-fact-sheets-address-sars-cov-2-variants-monoclonal-antibody-products-under	Casirivimab	Wild Type (B)	NA	NA	N501Y	NA	NA	1
https://www.fda.gov/drugs/drug-safety-and-availability/fda-authorizes-revisions-fact-sheets-address-sars-cov-2-variants-monoclonal-antibody-products-under	Imdevimab	Wild Type (B)	NA	NA	Q493R	NA	NA	5
https://www.fda.gov/drugs/drug-safety-and-availability/fda-authorizes-revisions-fact-sheets-address-sars-cov-2-variants-monoclonal-antibody-products-under	Imdevimab	Wild Type (B)	NA	NA	N501Y	NA	NA	1
https://www.fda.gov/drugs/drug-safety-and-availability/fda-authorizes-revisions-fact-sheets-address-sars-cov-2-variants-monoclonal-antibody-products-under	Casirivimab + Imdevimab	Wild Type (B)	NA	NA	N501Y	NA	NA	1
https://www.fda.gov/media/154701/download	Tixagevimab	Wild Type (B)	NA	NA	F486V	NA	NA	135
https://www.fda.gov/media/154701/download	Tixagevimab	Wild Type (B)	NA	NA	Q493R	NA	NA	7.9
https://www.fda.gov/media/154701/download	Cilgavimab + Tixagevimab	Wild Type (B)	NA	NA	Q493R	NA	NA	3.4
10.1001/jama.2021.0202	Bamlanivimab	Wild Type (B)	10	ng/ml	F490S	1000	ng/ml	100
10.1001/jama.2021.0202	Etesevimab	Wild Type (B)	130	ng/ml	F490S	100	ng/ml	0.8
10.1038/s41586-021-04388-0	Bamlanivimab	Wild Type (B.1)	NA	NA	Q493R	NA	NA	1000
10.1038/s41586-021-04388-0	Bamlanivimab	Wild Type (B.1)	NA	NA	G496S	NA	NA	1
10.1038/s41586-021-04388-0	Bamlanivimab	Wild Type (B.1)	NA	NA	Q498R	NA	NA	1.4
10.1038/s41586-021-04388-0	Bamlanivimab	Wild Type (B.1)	NA	NA	N501Y	NA	NA	1.6
10.1038/s41586-021-04388-0	Bamlanivimab	Wild Type (B.1)	NA	NA	Y505H	NA	NA	1
10.1038/s41586-021-04388-0	Etesevimab	Wild Type (B.1)	NA	NA	Q493R	NA	NA	16
10.1038/s41586-021-04388-0	Etesevimab	Wild Type (B.1)	NA	NA	G496S	NA	NA	1.3
10.1038/s41586-021-04388-0	Etesevimab	Wild Type (B.1)	NA	NA	Q498R	NA	NA	1.7
10.1038/s41586-021-04388-0	Etesevimab	Wild Type (B.1)	NA	NA	N501Y	NA	NA	9.8
10.1038/s41586-021-04388-0	Etesevimab	Wild Type (B.1)	NA	NA	Y505H	NA	NA	1.2
10.1038/s41586-021-04388-0	Casirivimab	Wild Type (B.1)	NA	NA	Q493R	NA	NA	42
10.1038/s41586-021-04388-0	Casirivimab	Wild Type (B.1)	NA	NA	G496S	NA	NA	1
10.1038/s41586-021-04388-0	Casirivimab	Wild Type (B.1)	NA	NA	Q498R	NA	NA	1.5
10.1038/s41586-021-04388-0	Casirivimab	Wild Type (B.1)	NA	NA	N501Y	NA	NA	1.4
10.1038/s41586-021-04388-0	Casirivimab	Wild Type (B.1)	NA	NA	Y505H	NA	NA	0.9
10.1038/s41586-021-04388-0	Imdevimab	Wild Type (B.1)	NA	NA	Q493R	NA	NA	1.4
10.1038/s41586-021-04388-0	Imdevimab	Wild Type (B.1)	NA	NA	G496S	NA	NA	6.2
10.1038/s41586-021-04388-0	Imdevimab	Wild Type (B.1)	NA	NA	Q498R	NA	NA	1.6
10.1038/s41586-021-04388-0	Imdevimab	Wild Type (B.1)	NA	NA	N501Y	NA	NA	1.2
10.1038/s41586-021-04388-0	Imdevimab	Wild Type (B.1)	NA	NA	Y505H	NA	NA	0.7
10.1038/s41586-021-04388-0	Cilgavimab	Wild Type (B.1)	NA	NA	Q493R	NA	NA	1.1
10.1038/s41586-021-04388-0	Cilgavimab	Wild Type (B.1)	NA	NA	G496S	NA	NA	1.3
10.1038/s41586-021-04388-0	Cilgavimab	Wild Type (B.1)	NA	NA	Q498R	NA	NA	1.4
10.1038/s41586-021-04388-0	Cilgavimab	Wild Type (B.1)	NA	NA	N501Y	NA	NA	1.1
10.1038/s41586-021-04388-0	Cilgavimab	Wild Type (B.1)	NA	NA	Y505H	NA	NA	1
10.1038/s41586-021-04388-0	Tixagevimab	Wild Type (B.1)	NA	NA	Q493R	NA	NA	4.2
10.1038/s41586-021-04388-0	Tixagevimab	Wild Type (B.1)	NA	NA	G496S	NA	NA	0.9
10.1038/s41586-021-04388-0	Tixagevimab	Wild Type (B.1)	NA	NA	Q498R	NA	NA	1.1
10.1038/s41586-021-04388-0	Tixagevimab	Wild Type (B.1)	NA	NA	N501Y	NA	NA	1.5
10.1038/s41586-021-04388-0	Tixagevimab	Wild Type (B.1)	NA	NA	Y505H	NA	NA	1
10.1038/s41586-021-04388-0	Sotrovimab	Wild Type (B.1)	NA	NA	Q493R	NA	NA	1.2
10.1038/s41586-021-04388-0	Sotrovimab	Wild Type (B.1)	NA	NA	G496S	NA	NA	1.4
10.1038/s41586-021-04388-0	Sotrovimab	Wild Type (B.1)	NA	NA	Q498R	NA	NA	1.3
10.1038/s41586-021-04388-0	Sotrovimab	Wild Type (B.1)	NA	NA	N501Y	NA	NA	1.8
10.1038/s41586-021-04388-0	Sotrovimab	Wild Type (B.1)	NA	NA	Y505H	NA	NA	1.4
10.1126/science.abl6251	Bamlanivimab	Wild Type (B.1)	22	ng/ml	Q493R	100000	ng/ml	1000
10.1126/science.abl6251	Bamlanivimab	Wild Type (B.1)	22	ng/ml	N501Y	15	ng/ml	0.7
10.1126/science.abl6251	Etesevimab	Wild Type (B.1)	27	ng/ml	Q493R	1200	ng/ml	44.4
10.1126/science.abl6251	Etesevimab	Wild Type (B.1)	27	ng/ml	N501Y	151	ng/ml	5.6
10.1126/science.abl6251	Casirivimab	Wild Type (B.1)	25	ng/ml	Q493R	557	ng/ml	22.3
10.1126/science.abl6251	Casirivimab	Wild Type (B.1)	25	ng/ml	N501Y	19	ng/ml	0.8
10.1126/science.abl6251	Imdevimab	Wild Type (B.1)	32	ng/ml	Q493R	47	ng/ml	1.5
10.1126/science.abl6251	Imdevimab	Wild Type (B.1)	32	ng/ml	N501Y	38	ng/ml	1.2
10.1016/j.chom.2021.03.002	Sotrovimab	Wild Type (B.1)	48	ng/ml	N501Y	150	ng/ml	3.1
10.1128/mBio.00696-21	Casirivimab	Wild Type (B.1)	7.4	ng/ml	N501Y	12.2	ng/ml	1.6
10.1128/mBio.00696-21	Imdevimab	Wild Type (B.1)	19.4	ng/ml	N501Y	18.4	ng/ml	0.9
10.1101/2021.07.02.450959	Casirivimab	Wild Type (B.1)	3.3	ng/ml	F490S	1.9	ng/ml	0.6
10.1101/2021.07.02.450959	Imdevimab	Wild Type (B.1)	9.3	ng/ml	F490S	11.2	ng/ml	1.2
10.1101/2021.07.02.450959	Casirivimab + Imdevimab	Wild Type (B.1)	4.4	ng/ml	F490S	0.2	ng/ml	0.1
10.1016/j.ebiom.2022.103944	Bamlanivimab	Wild Type (B.1)	2.8	ng/ml	G496S	3.3	ng/ml	1.2
10.1016/j.ebiom.2022.103944	Bamlanivimab	Wild Type (B.1)	2.8	ng/ml	Q498R	11.8	ng/ml	4.2
10.1016/j.ebiom.2022.103944	Bamlanivimab	Wild Type (B.1)	2.8	ng/ml	N501Y	13.1	ng/ml	4.7
10.1016/j.ebiom.2022.103944	Bamlanivimab	Wild Type (B.1)	2.8	ng/ml	Y505H	1.4	ng/ml	0.5
10.1016/j.ebiom.2022.103944	Etesevimab	Wild Type (B.1)	4.4	ng/ml	G496S	7.3	ng/ml	1.7
10.1016/j.ebiom.2022.103944	Etesevimab	Wild Type (B.1)	4.4	ng/ml	Q498R	70.8	ng/ml	16.1
10.1016/j.ebiom.2022.103944	Etesevimab	Wild Type (B.1)	4.4	ng/ml	N501Y	66.1	ng/ml	15
10.1016/j.ebiom.2022.103944	Etesevimab	Wild Type (B.1)	4.4	ng/ml	Y505H	28.3	ng/ml	6.4
10.1016/j.ebiom.2022.103944	Bamlanivimab + Etesevimab	Wild Type (B.1)	2.9	ng/ml	G496S	4.3	ng/ml	1.5
10.1016/j.ebiom.2022.103944	Bamlanivimab + Etesevimab	Wild Type (B.1)	2.9	ng/ml	Q498R	24	ng/ml	8.3
10.1016/j.ebiom.2022.103944	Bamlanivimab + Etesevimab	Wild Type (B.1)	2.9	ng/ml	N501Y	7	ng/ml	2.4
10.1016/j.ebiom.2022.103944	Bamlanivimab + Etesevimab	Wild Type (B.1)	2.9	ng/ml	Y505H	4.1	ng/ml	1.4
10.1016/j.ebiom.2022.103944	Casirivimab	Wild Type (B.1)	2.6	ng/ml	G496S	3.7	ng/ml	1.4
10.1016/j.ebiom.2022.103944	Casirivimab	Wild Type (B.1)	2.6	ng/ml	Q498R	10.7	ng/ml	4.1
10.1016/j.ebiom.2022.103944	Casirivimab	Wild Type (B.1)	2.6	ng/ml	N501Y	3.6	ng/ml	1.4
10.1016/j.ebiom.2022.103944	Casirivimab	Wild Type (B.1)	2.6	ng/ml	Y505H	2.3	ng/ml	0.9
10.1016/j.ebiom.2022.103944	Imdevimab	Wild Type (B.1)	6.9	ng/ml	G496S	7.1	ng/ml	1
10.1016/j.ebiom.2022.103944	Imdevimab	Wild Type (B.1)	6.9	ng/ml	Q498R	27.9	ng/ml	4
10.1016/j.ebiom.2022.103944	Imdevimab	Wild Type (B.1)	6.9	ng/ml	N501Y	12.6	ng/ml	1.8
10.1016/j.ebiom.2022.103944	Imdevimab	Wild Type (B.1)	6.9	ng/ml	Y505H	4.2	ng/ml	0.6
10.1016/j.ebiom.2022.103944	Casirivimab + Imdevimab	Wild Type (B.1)	1.3	ng/ml	G496S	2.1	ng/ml	1.6
10.1016/j.ebiom.2022.103944	Casirivimab + Imdevimab	Wild Type (B.1)	1.3	ng/ml	Q498R	0.7	ng/ml	0.5
10.1016/j.ebiom.2022.103944	Casirivimab + Imdevimab	Wild Type (B.1)	1.3	ng/ml	N501Y	1.5	ng/ml	1.2
10.1016/j.ebiom.2022.103944	Casirivimab + Imdevimab	Wild Type (B.1)	1.3	ng/ml	Y505H	1.1	ng/ml	0.8
10.1016/j.ebiom.2022.103944	Cilgavimab	Wild Type (B.1)	10.1	ng/ml	G496S	26.5	ng/ml	2.6
10.1016/j.ebiom.2022.103944	Cilgavimab	Wild Type (B.1)	10.1	ng/ml	Q498R	23.5	ng/ml	2.3
10.1016/j.ebiom.2022.103944	Cilgavimab	Wild Type (B.1)	10.1	ng/ml	N501Y	23.4	ng/ml	2.3
10.1016/j.ebiom.2022.103944	Cilgavimab	Wild Type (B.1)	10.1	ng/ml	Y505H	18.8	ng/ml	1.9
10.1016/j.ebiom.2022.103944	Tixagevimab	Wild Type (B.1)	6.1	ng/ml	G496S	7.9	ng/ml	1.3
10.1016/j.ebiom.2022.103944	Tixagevimab	Wild Type (B.1)	6.1	ng/ml	Q498R	85.1	ng/ml	14
10.1016/j.ebiom.2022.103944	Tixagevimab	Wild Type (B.1)	6.1	ng/ml	N501Y	8.8	ng/ml	1.4
10.1016/j.ebiom.2022.103944	Tixagevimab	Wild Type (B.1)	6.1	ng/ml	Y505H	15.7	ng/ml	2.6
10.1016/j.ebiom.2022.103944	Cilgavimab + Tixagevimab	Wild Type (B.1)	6.9	ng/ml	G496S	11.4	ng/ml	1.7
10.1016/j.ebiom.2022.103944	Cilgavimab + Tixagevimab	Wild Type (B.1)	6.9	ng/ml	Q498R	47	ng/ml	6.8
10.1016/j.ebiom.2022.103944	Cilgavimab + Tixagevimab	Wild Type (B.1)	6.9	ng/ml	N501Y	8.7	ng/ml	1.3
10.1016/j.ebiom.2022.103944	Cilgavimab + Tixagevimab	Wild Type (B.1)	6.9	ng/ml	Y505H	13.3	ng/ml	1.9
10.1016/j.ebiom.2022.103944	Sotrovimab	Wild Type (B.1)	135.4	ng/ml	G496S	178.3	ng/ml	1.3
10.1016/j.ebiom.2022.103944	Sotrovimab	Wild Type (B.1)	135.4	ng/ml	Q498R	116.6	ng/ml	0.9
10.1016/j.ebiom.2022.103944	Sotrovimab	Wild Type (B.1)	135.4	ng/ml	N501Y	193.2	ng/ml	1.4
10.1016/j.ebiom.2022.103944	Sotrovimab	Wild Type (B.1)	135.4	ng/ml	Y505H	57.3	ng/ml	0.4
10.1038/s41586-021-03324-6	Casirivimab	Wild Type (B)	3	ng/ml	N501Y	3	ng/ml	1
10.1038/s41586-021-03324-6	Imdevimab	Wild Type (B)	8	ng/ml	N501Y	6	ng/ml	0.8
10.1038/s41586-021-03324-6	Casirivimab + Imdevimab	Wild Type (B)	4	ng/ml	N501Y	3	ng/ml	0.8
10.1038/s41586-021-03324-6	Cilgavimab	Wild Type (B)	3	ng/ml	N501Y	3	ng/ml	1
10.1038/s41586-021-03324-6	Tixagevimab	Wild Type (B)	3	ng/ml	N501Y	3	ng/ml	1
10.1038/s41586-021-03324-6	Cilgavimab + Tixagevimab	Wild Type (B)	3	ng/ml	N501Y	2	ng/ml	0.7
10.1038/s41586-021-03398-2	Bamlanivimab	Wild Type (B.1)	NA	NA	N501Y	NA	NA	1
10.1038/s41586-021-03398-2	Etesevimab	Wild Type (B.1)	NA	NA	N501Y	NA	NA	2.6
10.1038/s41586-021-03398-2	Casirivimab	Wild Type (B.1)	NA	NA	N501Y	NA	NA	1.4
10.1038/s41586-021-03398-2	Imdevimab	Wild Type (B.1)	NA	NA	N501Y	NA	NA	0.8
10.1038/s41586-021-03398-2	Cilgavimab	Wild Type (B.1)	NA	NA	N501Y	NA	NA	1.3
10.1038/s41586-021-03398-2	Tixagevimab	Wild Type (B.1)	NA	NA	N501Y	NA	NA	1.7
10.1038/s41586-021-03398-2	Sotrovimab	Wild Type (B.1)	NA	NA	N501Y	NA	NA	0.8
10.1126/science.abh1766	Bamlanivimab	Wild Type (A)	7.1	ng/ml	N501Y	8	ng/ml	1.1
10.1126/science.abh1766	Etesevimab	Wild Type (A)	26.2	ng/ml	N501Y	43.2	ng/ml	1.6
10.1126/science.abh1766	Casirivimab	Wild Type (A)	7.7	ng/ml	N501Y	7.4	ng/ml	1
10.1126/science.abh1766	Imdevimab	Wild Type (A)	71	ng/ml	N501Y	44	ng/ml	0.6
10.1016/j.immuni.2021.06.003	Etesevimab	Wild Type (B.1)	20.4	ng/ml	N501Y	59.1	ng/ml	2.9
10.1016/j.immuni.2021.06.003	Casirivimab	Wild Type (B.1)	3.3	ng/ml	N501Y	2.2	ng/ml	0.7
10.1016/j.immuni.2021.06.003	Imdevimab	Wild Type (B.1)	4.4	ng/ml	N501Y	2.4	ng/ml	0.5
10.1016/j.immuni.2021.06.003	Sotrovimab	Wild Type (B.1)	4.1	ng/ml	N501Y	3.4	ng/ml	0.8
10.1080/22221751.2021.2008775	Etesevimab	Wild Type (B.1)	NA	NA	F490S	NA	NA	2
10.1101/2022.01.30.478305	Imdevimab	Wild Type (B)	NA	NA	Q493R	NA	NA	0.9
10.1101/2022.01.30.478305	Imdevimab	Wild Type (B)	NA	NA	G496S	NA	NA	4.7
10.1101/2022.01.30.478305	Imdevimab	Wild Type (B)	NA	NA	Q498R	NA	NA	0.9
10.1101/2022.01.30.478305	Imdevimab	Wild Type (B)	NA	NA	N501Y	NA	NA	3.2
10.1101/2022.01.30.478305	Imdevimab	Wild Type (B)	NA	NA	Y505H	NA	NA	0.2
10.1101/2022.05.26.493517	Bamlanivimab	Wild Type (B.1)	4	ng/ml	F486V	1961	ng/ml	490.3
10.1101/2022.05.26.493517	Etesevimab	Wild Type (B.1)	12	ng/ml	F486V	135	ng/ml	11.3
10.1101/2022.05.26.493517	Bamlanivimab + Etesevimab	Wild Type (B.1)	5	ng/ml	F486V	701	ng/ml	140.2
10.1101/2022.05.26.493517	Casirivimab	Wild Type (B.1)	5	ng/ml	F486V	10000	ng/ml	1000
10.1101/2022.05.26.493517	Imdevimab	Wild Type (B.1)	1	ng/ml	F486V	1	ng/ml	1
10.1101/2022.05.26.493517	Casirivimab + Imdevimab	Wild Type (B.1)	1	ng/ml	F486V	6	ng/ml	6
10.1101/2022.05.26.493517	Cilgavimab	Wild Type (B.1)	6	ng/ml	F486V	5	ng/ml	0.8
10.1101/2022.05.26.493517	Tixagevimab	Wild Type (B.1)	2	ng/ml	F486V	272	ng/ml	136
10.1101/2022.05.26.493517	Cilgavimab + Tixagevimab	Wild Type (B.1)	2	ng/ml	F486V	19	ng/ml	9.5
10.1101/2022.05.26.493517	Sotrovimab	Wild Type (B.1)	14	ng/ml	F486V	14	ng/ml	1
10.1101/2022.05.26.493517	Bebtelovimab	Wild Type (B.1)	1	ng/ml	F486V	2	ng/ml	2
10.1016/j.celrep.2022.110812	Bebtelovimab	Wild Type (A)	3	ng/ml	F486V	3	ng/ml	1
10.1016/j.celrep.2022.110812	Bebtelovimab	Wild Type (A)	3	ng/ml	F490S	4.9	ng/ml	1.6
10.1016/j.celrep.2022.110812	Bebtelovimab	Wild Type (A)	3	ng/ml	Q493R	2	ng/ml	0.7
10.1016/j.celrep.2022.110812	Bebtelovimab	Wild Type (A)	3	ng/ml	Q498R	2	ng/ml	0.7
10.1016/j.celrep.2022.110812	Bebtelovimab	Wild Type (A)	3	ng/ml	N501Y	2	ng/ml	0.7
10.1016/j.celrep.2022.110812	Bebtelovimab	Wild Type (A)	5	ng/ml	N501Y	2	ng/ml	0.4
10.1186/s13073-021-00985-w	Etesevimab	Wild Type (B.1)	NA	NA	F490S	NA	NA	1.3
10.1186/s13073-021-00985-w	Etesevimab	Wild Type (B.1)	NA	NA	N501Y	NA	NA	2.4
10.1186/s13073-021-00985-w	Sotrovimab	Wild Type (B.1)	NA	NA	F490S	NA	NA	0.6
10.1186/s13073-021-00985-w	Sotrovimab	Wild Type (B.1)	NA	NA	N501Y	NA	NA	1.8
10.1038/s42003-021-02728-4	Etesevimab	Wild Type (B.1)	NA	NA	N501Y	NA	NA	11.9
10.1126/science.abn8897	Bamlanivimab	Wild Type (B.1)	7.3	ng/ml	Q493R	10000	ng/ml	1000
10.1126/science.abn8897	Bamlanivimab	Wild Type (B.1)	7.3	ng/ml	G496S	1.8	ng/ml	0.2
10.1126/science.abn8897	Bamlanivimab	Wild Type (B.1)	7.3	ng/ml	Q498R	16.3	ng/ml	2.2
10.1126/science.abn8897	Bamlanivimab	Wild Type (B.1)	7.3	ng/ml	N501Y	15.1	ng/ml	2.1
10.1126/science.abn8897	Bamlanivimab	Wild Type (B.1)	7.3	ng/ml	Y505H	7.5	ng/ml	1
10.1126/science.abn8897	Etesevimab	Wild Type (B.1)	6.9	ng/ml	Q493R	320	ng/ml	46.4
10.1126/science.abn8897	Etesevimab	Wild Type (B.1)	6.9	ng/ml	Q498R	32	ng/ml	4.6
10.1126/science.abn8897	Etesevimab	Wild Type (B.1)	6.9	ng/ml	N501Y	22	ng/ml	3.2
10.1126/science.abn8897	Etesevimab	Wild Type (B.1)	6.9	ng/ml	Y505H	50	ng/ml	7.2
10.1126/science.abn8897	Cilgavimab	Wild Type (B.1)	2.6	ng/ml	Q493R	1.7	ng/ml	0.7
10.1126/science.abn8897	Cilgavimab	Wild Type (B.1)	2.6	ng/ml	G496S	1.6	ng/ml	0.6
10.1126/science.abn8897	Cilgavimab	Wild Type (B.1)	2.6	ng/ml	Q498R	5.9	ng/ml	2.3
10.1126/science.abn8897	Cilgavimab	Wild Type (B.1)	2.6	ng/ml	N501Y	3.3	ng/ml	1.3
10.1126/science.abn8897	Cilgavimab	Wild Type (B.1)	2.6	ng/ml	Y505H	4.7	ng/ml	1.8
10.1126/science.abn8897	Sotrovimab	Wild Type (B.1)	41.7	ng/ml	Q493R	57.7	ng/ml	1.4
10.1126/science.abn8897	Sotrovimab	Wild Type (B.1)	41.7	ng/ml	G496S	29.1	ng/ml	0.7
10.1126/science.abn8897	Sotrovimab	Wild Type (B.1)	41.7	ng/ml	Q498R	36.8	ng/ml	0.9
10.1126/science.abn8897	Sotrovimab	Wild Type (B.1)	41.7	ng/ml	N501Y	76.1	ng/ml	1.8
10.1126/science.abn8897	Sotrovimab	Wild Type (B.1)	41.7	ng/ml	Y505H	38.5	ng/ml	0.9
10.1126/science.abn8897	Bebtelovimab	Wild Type (B.1)	3.1	ng/ml	Q493R	3.1	ng/ml	1
10.1126/science.abn8897	Bebtelovimab	Wild Type (B.1)	3.1	ng/ml	G496S	2.7	ng/ml	0.9
10.1126/science.abn8897	Bebtelovimab	Wild Type (B.1)	3.1	ng/ml	Q498R	2.5	ng/ml	0.8
10.1126/science.abn8897	Bebtelovimab	Wild Type (B.1)	3.1	ng/ml	N501Y	3.1	ng/ml	1
10.1126/science.abn8897	Bebtelovimab	Wild Type (B.1)	3.1	ng/ml	Y505H	4.4	ng/ml	1.4
