# Supplementary material for: Mutations in the SARS-CoV-2 spike receptor binding domain and their delicate balance between ACE2 affinity and antibody evasion
Source: Protein Cell. 2024 Mar 5;15(6):403–18. doi: 10.1093/procel/pwae007 (PMC11131022; doi:10.1093/procel/pwae007)
Supplement: pwae007_suppl_Supplementary_Files_2 [file pwae007_suppl_supplementary_files_2.xlsx]

## Sheet: full spike-ACE2
variant	mean Δ-log(KD)
Alpha	0.637493
BA.1	0.160361
BA.2	0.439261
BA.2.75	1.01209
BA.4/5	0.631394
Beta	0.46115
BQ.1.1	0.748824
Delta	0.0408353
Gamma	0.681498
Omicron	0.375614
XBB.1	0.155799
XBB.1.5	0.838843

## Sheet: point mutation-ACE2
point mutation	Δ-log(KD)
D405N	-0.21
E484A	-0.118122
E484K	0.115942
F486S	-0.885
F486V	-0.725
F490S	-0.045
G339D	0.12
G339H	0.005
G446S	-0.1738
G496S	-0.608575
K417N	-0.612329
K417T	-0.457486
K444T	-0.175
L368I	-0.025
L452R	0.140858
N440K	0.278052
N460K	0.22
N501Y	0.92373
Q493R	-0.0792372
Q498R	-0.235584
R346T	0.1
R408S	-0.15
S371F	-0.23
S371L	-0.21
S373P	-0.145747
S375F	-0.525
S477N	0.307708
T376A	-0.315
T478K	-0.0019069
V445P	-0.03
Y505H	-0.96
F486P	-0.38

## Sheet: full spike-mAb evasion
Antibody	Variant	IC50.GeoMean	FoldChange.GeoMean
Bamlanivimab	Alpha	6.03368	1.09671
Bamlanivimab	BA.2.75	11836.5	1890.18
Bamlanivimab	BQ.1.1	34199.5	2924.02
Bamlanivimab	Beta	9453.65	660.421
Bamlanivimab	Delta	3755.59	477.582
Bamlanivimab	Gamma	8997.45	699.382
Bamlanivimab	Omicron/BA.1	9315.81	800.658
Bamlanivimab	Omicron/BA.2	8523.7	862.17
Bamlanivimab	Omicron/BA.4	9031.9	1075.44
Bamlanivimab	XBB.1	34199.5	3313.01
Bamlanivimab	XBB.1.5	8000	800
Bamlanivimab and Etesevimab	Alpha	9.40651	1.58333
Bamlanivimab and Etesevimab	BA.2.75	6782.33	526.411
Bamlanivimab and Etesevimab	BQ.1.1	50000	2777.78
Bamlanivimab and Etesevimab	Beta	4377.22	636.237
Bamlanivimab and Etesevimab	Delta	5.64829	1.07868
Bamlanivimab and Etesevimab	Gamma	5029.82	421.018
Bamlanivimab and Etesevimab	Omicron/BA.1	9327.1	1276.62
Bamlanivimab and Etesevimab	Omicron/BA.2	7273.02	749.631
Bamlanivimab and Etesevimab	Omicron/BA.4	8552.92	882.126
Bamlanivimab and Etesevimab	XBB.1	50000	4545.45
Bebtelovimab	Alpha	4.70392	0.998173
Bebtelovimab	BA.2.75	25.1855	7.15128
Bebtelovimab	BQ.1.1	83255.3	8705.51
Bebtelovimab	Beta	3.6225	0.838632
Bebtelovimab	Delta	3.64578	1.3824
Bebtelovimab	Gamma	3.58305	1.00441
Bebtelovimab	Omicron/BA.1	2.77454	1.1474
Bebtelovimab	Omicron/BA.2	2.69592	0.999143
Bebtelovimab	Omicron/BA.4	2.79823	1.01184
Bebtelovimab	XBB.1	25148.7	10573.7
Bebtelovimab	XBB.1.5	8000	2000
Casirivimab	Alpha	5.97855	0.921622
Casirivimab	BA.2.75	3336.34	314.4
Casirivimab	BQ.1.1	707107	2182.18
Casirivimab	Beta	729.246	101.809
Casirivimab	Delta	3.45883	0.702742
Casirivimab	Gamma	701.471	81.5463
Casirivimab	Omicron/BA.1	6617.69	645.422
Casirivimab	Omicron/BA.2	9907.05	963.28
Casirivimab	Omicron/BA.4	16939.7	1363.06
Casirivimab	XBB.1	50000	7142.86
Etesevimab	Alpha	225.449	10.2036
Etesevimab	BA.2.75	8235.49	410.955
Etesevimab	BQ.1.1	20000	1373.61
Etesevimab	Beta	8535.26	413.729
Etesevimab	Delta	9.37335	0.53486
Etesevimab	Gamma	10340.2	317.948
Etesevimab	Omicron/BA.1	9053.49	477.135
Etesevimab	Omicron/BA.2	7803.8	509.305
Etesevimab	Omicron/BA.4	7952.8	451.165
Etesevimab	XBB.1	20000	2236.07
Etesevimab	XBB.1.5	8000	2000
Evusheld (tixagevimab co-packaged with cilgavimab)	Alpha	5.38999	0.94772
Evusheld (tixagevimab co-packaged with cilgavimab)	BA.2.75	533.594	45.0168
Evusheld (tixagevimab co-packaged with cilgavimab)	BQ.1.1	170998	6197.98
Evusheld (tixagevimab co-packaged with cilgavimab)	Beta	13.5621	2.10108
Evusheld (tixagevimab co-packaged with cilgavimab)	Delta	3.46107	0.891853
Evusheld (tixagevimab co-packaged with cilgavimab)	Gamma	4.47876	0.980737
Evusheld (tixagevimab co-packaged with cilgavimab)	Omicron/BA.1	261.916	69.6479
Evusheld (tixagevimab co-packaged with cilgavimab)	Omicron/BA.2	41.5998	7.84315
Evusheld (tixagevimab co-packaged with cilgavimab)	Omicron/BA.4	185.379	40.0719
Evusheld (tixagevimab co-packaged with cilgavimab)	XBB.1	22360.7	5773.5
Imdevimab	Alpha	5.86932	0.523388
Imdevimab	BA.2.75	33761.7	2759.45
Imdevimab	BQ.1.1	368403	4443.23
Imdevimab	Beta	6.05323	0.629258
Imdevimab	Delta	19.7121	1.98376
Imdevimab	Gamma	6.34053	0.519835
Imdevimab	Omicron/BA.1	9078.04	1261.91
Imdevimab	Omicron/BA.2	1169.38	178.447
Imdevimab	Omicron/BA.4	3125.06	403.076
Imdevimab	XBB.1	70710.7	10910.9
REGEN-COV (Casirivimab and Imdevimab)	Alpha	1.89141	0.76175
REGEN-COV (Casirivimab and Imdevimab)	BA.2.75	7366.74	316.77
REGEN-COV (Casirivimab and Imdevimab)	BQ.1.1	707107	3333.33
REGEN-COV (Casirivimab and Imdevimab)	Beta	7.46756	2.25933
REGEN-COV (Casirivimab and Imdevimab)	Delta	3.12769	1.16656
REGEN-COV (Casirivimab and Imdevimab)	Gamma	6.57954	1.3743
REGEN-COV (Casirivimab and Imdevimab)	Omicron/BA.1	6450.76	2360.93
REGEN-COV (Casirivimab and Imdevimab)	Omicron/BA.2	2965.68	395.86
REGEN-COV (Casirivimab and Imdevimab)	Omicron/BA.4	5070.98	536.554
REGEN-COV (Casirivimab and Imdevimab)	XBB.1	50000	8333.33
Sotrovimab	Alpha	94.0109	1.76173
Sotrovimab	BA.2.75	438.432	9.96523
Sotrovimab	BQ.1.1	4772.52	83.5831
Sotrovimab	Beta	63.6249	0.907178
Sotrovimab	Delta	106.684	1.29694
Sotrovimab	Gamma	30.6942	0.748516
Sotrovimab	Omicron/BA.1	281.089	3.17237
Sotrovimab	Omicron/BA.2	1289.9	21.4064
Sotrovimab	Omicron/BA.4	1058.76	22.8161
Sotrovimab	XBB.1	590.437	12.9348
Sotrovimab	XBB.1.5	939.758	10.1881
cilgavimab	Alpha	5.57674	0.70154
cilgavimab	BA.2.75	433.159	24.4366
cilgavimab	BQ.1.1	707107	1643.99
cilgavimab	Beta	10.3492	0.999558
cilgavimab	Delta	17.8626	3.00447
cilgavimab	Gamma	5.23935	0.846263
cilgavimab	Omicron/BA.1	1950.18	276.789
cilgavimab	Omicron/BA.2	21.4933	2.53468
cilgavimab	Omicron/BA.4	232.272	23.2385
cilgavimab	XBB.1	50000	4166.67
tixagevimab	Alpha	4.95822	1.39836
tixagevimab	BA.2.75	128.93	17.1583
tixagevimab	BQ.1.1	707107	3779.64
tixagevimab	Beta	16.8497	5.04372
tixagevimab	Delta	3.53573	1.20264
tixagevimab	Gamma	9.73494	4.35642
tixagevimab	Omicron/BA.1	1602.76	545.124
tixagevimab	Omicron/BA.2	4057.43	1025.45
tixagevimab	Omicron/BA.4	13573.9	3170.93
tixagevimab	XBB.1	50000	16666.7

## Sheet: point mutaion-mAb evasion
Antibody	Mutation	FoldChange.GeoMean	Mut.Position
Bamlanivimab	D405N	1.45464	405
Bamlanivimab	E484A	567.768	484
Bamlanivimab	E484K	750.664	484
Bamlanivimab	F486V	490.3	486
Bamlanivimab	F490S	252.848	490
Bamlanivimab	G339D	1.39821	339
Bamlanivimab	G446S	1.38202	446
Bamlanivimab	G496S	0.747375	496
Bamlanivimab	K417N	0.499592	417
Bamlanivimab	K417T	0.1	417
Bamlanivimab	L452R	1000	452
Bamlanivimab	N440K	1.08803	440
Bamlanivimab	N460K	14.7	460
Bamlanivimab	N501Y	1.32906	501
Bamlanivimab	Q493R	760.853	493
Bamlanivimab	Q498R	2.22658	498
Bamlanivimab	R408S	1.0385	408
Bamlanivimab	S371F	1.2245	371
Bamlanivimab	S371L	1.21075	371
Bamlanivimab	S373P	0.945742	373
Bamlanivimab	S375F	0.66874	375
Bamlanivimab	S477N	1.13349	477
Bamlanivimab	T376A	1.48337	376
Bamlanivimab	T478K	1.43029	478
Bamlanivimab	Y505H	0.861174	505
Bamlanivimab + Etesevimab	D405N	1.4	405
Bamlanivimab + Etesevimab	E484A	48.4	484
Bamlanivimab + Etesevimab	E484K	19.6645	484
Bamlanivimab + Etesevimab	F486V	140.2	486
Bamlanivimab + Etesevimab	G339D	1.9	339
Bamlanivimab + Etesevimab	G446S	1.6	446
Bamlanivimab + Etesevimab	G496S	1.5	496
Bamlanivimab + Etesevimab	K417N	1.42829	417
Bamlanivimab + Etesevimab	K417T	0.3	417
Bamlanivimab + Etesevimab	L452R	4.24264	452
Bamlanivimab + Etesevimab	N440K	1.7	440
Bamlanivimab + Etesevimab	N501Y	1.86434	501
Bamlanivimab + Etesevimab	Q493R	100	493
Bamlanivimab + Etesevimab	Q498R	8.3	498
Bamlanivimab + Etesevimab	R408S	1.9	408
Bamlanivimab + Etesevimab	S371F	0.6	371
Bamlanivimab + Etesevimab	S371L	0.7	371
Bamlanivimab + Etesevimab	S373P	1.3	373
Bamlanivimab + Etesevimab	S375F	0.7	375
Bamlanivimab + Etesevimab	S477N	1.1	477
Bamlanivimab + Etesevimab	T376A	0.5	376
Bamlanivimab + Etesevimab	T478K	1.5	478
Bamlanivimab + Etesevimab	Y505H	1.4	505
Bebtelovimab	D405N	0.565685	405
Bebtelovimab	E484A	1.32665	484
Bebtelovimab	E484K	0.695205	484
Bebtelovimab	F486V	1.41421	486
Bebtelovimab	F490S	1.6	490
Bebtelovimab	G339D	2.4	339
Bebtelovimab	G446S	1.76088	446
Bebtelovimab	G496S	1.5	496
Bebtelovimab	K417N	0.844323	417
Bebtelovimab	K417T	0.7	417
Bebtelovimab	K444T	1000	444
Bebtelovimab	L452R	0.740083	452
Bebtelovimab	N440D	1.9	440
Bebtelovimab	N440K	0.906131	440
Bebtelovimab	N460K	1.3	460
Bebtelovimab	N501Y	0.854039	501
Bebtelovimab	Q493R	0.993288	493
Bebtelovimab	Q498R	1.0385	498
Bebtelovimab	R408S	0.648074	408
Bebtelovimab	S371F	2.498	371
Bebtelovimab	S371L	1.3784	371
Bebtelovimab	S373P	1.04881	373
Bebtelovimab	S375F	0.52915	375
Bebtelovimab	S477N	1.59687	477
Bebtelovimab	T376A	1.09087	376
Bebtelovimab	T478K	0.748331	478
Bebtelovimab	Y505H	1.44914	505
Casirivimab	D405N	7.58531	405
Casirivimab	E484A	9.80197	484
Casirivimab	E484K	15.2334	484
Casirivimab	F486V	662.306	486
Casirivimab	F490S	0.832034	490
Casirivimab	G339D	1.93633	339
Casirivimab	G446S	1.24289	446
Casirivimab	G496S	1.0385	496
Casirivimab	K417N	17.1079	417
Casirivimab	K417T	7.1	417
Casirivimab	K444T	2	444
Casirivimab	L452R	1.35803	452
Casirivimab	N440K	1.14753	440
Casirivimab	N501Y	1.09039	501
Casirivimab	Q493R	37.8108	493
Casirivimab	Q498R	1.83214	498
Casirivimab	R408S	1.72175	408
Casirivimab	S371F	11.3811	371
Casirivimab	S371L	3.6037	371
Casirivimab	S373P	2.34189	373
Casirivimab	S375F	0.531329	375
Casirivimab	S477N	2.05269	477
Casirivimab	T376A	1.60803	376
Casirivimab	T478K	1.02726	478
Casirivimab	Y505H	0.739864	505
Casirivimab + Imdevimab	D405N	1.5	405
Casirivimab + Imdevimab	E484A	7.8	484
Casirivimab + Imdevimab	E484K	1.56059	484
Casirivimab + Imdevimab	F486V	3.52338	486
Casirivimab + Imdevimab	F490S	0.316228	490
Casirivimab + Imdevimab	G339D	2.3	339
Casirivimab + Imdevimab	G446S	5.3	446
Casirivimab + Imdevimab	G496S	1.6	496
Casirivimab + Imdevimab	K417N	1.75547	417
Casirivimab + Imdevimab	K417T	1	417
Casirivimab + Imdevimab	K444T	6.19677	444
Casirivimab + Imdevimab	L452R	2.57422	452
Casirivimab + Imdevimab	N440K	2.59808	440
Casirivimab + Imdevimab	N501Y	0.950471	501
Casirivimab + Imdevimab	Q498R	0.5	498
Casirivimab + Imdevimab	R408S	3.7	408
Casirivimab + Imdevimab	S371F	3.8	371
Casirivimab + Imdevimab	S371L	4.2	371
Casirivimab + Imdevimab	S373P	4.7	373
Casirivimab + Imdevimab	S375F	0.8	375
Casirivimab + Imdevimab	S477N	2.08567	477
Casirivimab + Imdevimab	T376A	0.3	376
Casirivimab + Imdevimab	T478K	1.97484	478
Casirivimab + Imdevimab	Y505H	0.8	505
Cilgavimab	D405N	1.21644	405
Cilgavimab	E484A	1.81644	484
Cilgavimab	E484K	1.17467	484
Cilgavimab	F486V	0.8	486
Cilgavimab	G339D	1.60872	339
Cilgavimab	G446S	5.02848	446
Cilgavimab	G496S	1.4696	496
Cilgavimab	K417N	0.728471	417
Cilgavimab	L452R	2.94958	452
Cilgavimab	N440K	1.32647	440
Cilgavimab	N501Y	1.48635	501
Cilgavimab	Q493R	0.946152	493
Cilgavimab	Q498R	1.7266	498
Cilgavimab	R408S	1.32761	408
Cilgavimab	S371F	1.48125	371
Cilgavimab	S371L	0.992465	371
Cilgavimab	S373P	0.939774	373
Cilgavimab	S375F	0.783739	375
Cilgavimab	S477N	1.44609	477
Cilgavimab	T376A	1.42572	376
Cilgavimab	T478K	1.35267	478
Cilgavimab	Y505H	1.3599	505
Cilgavimab + Tixagevimab	D405N	1.1	405
Cilgavimab + Tixagevimab	E484A	5.1	484
Cilgavimab + Tixagevimab	E484K	2.59486	484
Cilgavimab + Tixagevimab	F486V	9.5	486
Cilgavimab + Tixagevimab	G339D	1.1	339
Cilgavimab + Tixagevimab	G446S	1	446
Cilgavimab + Tixagevimab	G496S	1.7	496
Cilgavimab + Tixagevimab	K417N	0.582848	417
Cilgavimab + Tixagevimab	L452R	1	452
Cilgavimab + Tixagevimab	N440K	0.894427	440
Cilgavimab + Tixagevimab	N501Y	1.28752	501
Cilgavimab + Tixagevimab	Q493R	3.4	493
Cilgavimab + Tixagevimab	Q498R	6.8	498
Cilgavimab + Tixagevimab	R408S	1.9	408
Cilgavimab + Tixagevimab	S371F	0.6	371
Cilgavimab + Tixagevimab	S371L	0.6	371
Cilgavimab + Tixagevimab	S373P	0.8	373
Cilgavimab + Tixagevimab	S375F	0.9	375
Cilgavimab + Tixagevimab	S477N	1.3	477
Cilgavimab + Tixagevimab	T376A	0.6	376
Cilgavimab + Tixagevimab	T478K	2	478
Cilgavimab + Tixagevimab	Y505H	1.9	505
Etesevimab	D405N	20.204	405
Etesevimab	E484A	3.82001	484
Etesevimab	E484K	3.13883	484
Etesevimab	F486V	11.3	486
Etesevimab	F490S	1.09848	490
Etesevimab	G339D	1.66309	339
Etesevimab	G446S	1.03601	446
Etesevimab	G496S	1.15655	496
Etesevimab	K417N	210.339	417
Etesevimab	K417T	32.1543	417
Etesevimab	L452R	1.17503	452
Etesevimab	N440K	1.06992	440
Etesevimab	N460K	32.4037	460
Etesevimab	N501Y	5.68584	501
Etesevimab	Q493R	54.8947	493
Etesevimab	Q498R	4.25355	498
Etesevimab	R408S	0.580879	408
Etesevimab	S371F	35.5808	371
Etesevimab	S371L	15.312	371
Etesevimab	S373P	1.32044	373
Etesevimab	S375F	1.07503	375
Etesevimab	S477N	0.895291	477
Etesevimab	T376A	2.0125	376
Etesevimab	T478K	0.765172	478
Etesevimab	Y505H	2.8541	505
Imdevimab	D405N	2.57249	405
Imdevimab	E484A	1.59094	484
Imdevimab	E484K	0.919346	484
Imdevimab	F486V	0.896281	486
Imdevimab	F490S	1.00266	490
Imdevimab	G339D	1.23681	339
Imdevimab	G446S	394.089	446
Imdevimab	G496S	3.93166	496
Imdevimab	K417N	0.672406	417
Imdevimab	K417T	1.1	417
Imdevimab	K444T	1000	444
Imdevimab	L452R	2.08588	452
Imdevimab	N440K	91.8323	440
Imdevimab	N501Y	1.00084	501
Imdevimab	Q493R	1.74327	493
Imdevimab	Q498R	2.56372	498
Imdevimab	R408S	1.9381	408
Imdevimab	S371F	49.9956	371
Imdevimab	S371L	22.1471	371
Imdevimab	S373P	4.4506	373
Imdevimab	S375F	3.93598	375
Imdevimab	S477N	1.16128	477
Imdevimab	T376A	2.40813	376
Imdevimab	T478K	1.34294	478
Imdevimab	Y505H	0.49243	505
Sotrovimab	D405N	0.969052	405
Sotrovimab	E484A	0.725602	484
Sotrovimab	E484K	0.426843	484
Sotrovimab	F486V	1.04881	486
Sotrovimab	F490S	0.734847	490
Sotrovimab	G339D	2.23491	339
Sotrovimab	G446S	1.75905	446
Sotrovimab	G496S	1.03479	496
Sotrovimab	K417N	0.943453	417
Sotrovimab	K417T	0.7	417
Sotrovimab	L452R	0.979796	452
Sotrovimab	N440D	1.3	440
Sotrovimab	N440E	0.8	440
Sotrovimab	N440F	0.9	440
Sotrovimab	N440I	1.2	440
Sotrovimab	N440K	1.3676	440
Sotrovimab	N440S	0.7	440
Sotrovimab	N440T	0.8	440
Sotrovimab	N440Y	0.7	440
Sotrovimab	N501Y	1.30479	501
Sotrovimab	Q493R	0.875904	493
Sotrovimab	Q498R	1.08167	498
Sotrovimab	R346T	1.3	346
Sotrovimab	R408S	1.33887	408
Sotrovimab	S371F	11.5384	371
Sotrovimab	S371L	19.9239	371
Sotrovimab	S373P	1.51244	373
Sotrovimab	S375F	1.06647	375
Sotrovimab	S477N	1.38791	477
Sotrovimab	T376A	1.19348	376
Sotrovimab	T478K	1.44617	478
Sotrovimab	Y505H	0.820669	505
Tixagevimab	D405N	1.98421	405
Tixagevimab	E484A	7.63191	484
Tixagevimab	E484K	6.79454	484
Tixagevimab	F486V	135.499	486
Tixagevimab	G339D	2.13194	339
Tixagevimab	G446S	1.41946	446
Tixagevimab	G496S	1.01736	496
Tixagevimab	K417N	0.607189	417
Tixagevimab	L452R	0.5	452
Tixagevimab	N440K	0.93504	440
Tixagevimab	N501Y	1.65424	501
Tixagevimab	Q493R	5.99694	493
Tixagevimab	Q498R	1.97468	498
Tixagevimab	R408S	1.15829	408
Tixagevimab	S371F	17.188	371
Tixagevimab	S371L	3.53782	371
Tixagevimab	S373P	1.17879	373
Tixagevimab	S375F	0.766309	375
Tixagevimab	S477N	2.01246	477
Tixagevimab	T376A	1.44895	376
Tixagevimab	T478K	1.85742	478
Tixagevimab	Y505H	1.15978	505
