# Supplementary material for: Mutations in the SARS-CoV-2 spike receptor binding domain and their delicate balance between ACE2 affinity and antibody evasion
Source: Protein Cell. 2024 Mar 5;15(6):403–18. doi: 10.1093/procel/pwae007 (PMC11131022; doi:10.1093/procel/pwae007)
Supplement: pwae007_suppl_Supplementary_Files_3 [file pwae007_suppl_supplementary_files_3.xlsx]

## Sheet: Bamlanivimab
variant	G339	R346	L368	S371	S373	S375	T376	D405	R408	K417	N440	K444	V445	G446	L452	N460	S477	T478	E484	F486	F490	Q493	G496	Q498	N501	Y505
Alpha	-	-	-	-	-	-	-	-	-	-	-	-	-	-	-	-	-	-	-	-	-	-	-	-	1.32906	-
Beta	-	-	-	-	-	-	-	-	-	0.499592	-	-	-	-	-	-	-	-	750.664	-	-	-	-	-	1.32906	-
Gamma	-	-	-	-	-	-	-	-	-	0.1	-	-	-	-	-	-	-	-	750.664	-	-	-	-	-	1.32906	-
Delta	-	-	-	-	-	-	-	-	-	-	-	-	-	-	1000	-	-	1.43029	-	-	-	-	-	-	-	-
BA.1	1.39821	-	-	1.21075	0.945742	0.66874	-	-	-	0.499592	1.08803	-	-	1.38202	-	-	1.13349	1.43029	567.768	-	-	760.853	0.747375	2.22658	1.32906	0.861174
BA.2	1.39821	-	-	1.2245	0.945742	0.66874	1.48337	1.45464	1.0385	0.499592	1.08803	-	-	-	-	-	1.13349	1.43029	567.768	-	-	760.853	-	2.22658	1.32906	0.861174
BA.4/5	1.39821	-	-	1.2245	0.945742	0.66874	1.48337	1.45464	1.0385	0.499592	1.08803	-	-	-	1000	-	1.13349	1.43029	567.768	490.3	-	-	-	2.22658	1.32906	0.861174
BA.2.75	NA	NA	-	1.2245	0.945742	0.66874	1.48337	1.45464	1.0385	0.499592	1.08803	-	-	1.38202	-	14.7	1.13349	1.43029	567.768	-	-	-	-	2.22658	1.32906	0.861174
BQ.1.1	1.39821	NA	-	1.2245	0.945742	0.66874	1.48337	1.45464	1.0385	0.499592	1.08803	NA	-	-	1000	14.7	1.13349	1.43029	567.768	490.3	-	-	-	2.22658	1.32906	0.861174
XBB.1.5	NA	NA	NA	1.2245	0.945742	0.66874	1.48337	1.45464	1.0385	0.499592	1.08803	-	NA	1.38202	-	14.7	1.13349	1.43029	567.768	NA	252.848	-	-	2.22658	1.32906	0.861174

## Sheet: Bamlanivimab + Etesevimab
variant	G339	R346	L368	S371	S373	S375	T376	D405	R408	K417	N440	K444	V445	G446	L452	N460	S477	T478	E484	F486	F490	Q493	G496	Q498	N501	Y505
Alpha	-	-	-	-	-	-	-	-	-	-	-	-	-	-	-	-	-	-	-	-	-	-	-	-	1.86434	-
Beta	-	-	-	-	-	-	-	-	-	1.42829	-	-	-	-	-	-	-	-	19.6645	-	-	-	-	-	1.86434	-
Gamma	-	-	-	-	-	-	-	-	-	0.3	-	-	-	-	-	-	-	-	19.6645	-	-	-	-	-	1.86434	-
Delta	-	-	-	-	-	-	-	-	-	-	-	-	-	-	4.24264	-	-	1.5	-	-	-	-	-	-	-	-
BA.1	1.9	-	-	0.7	1.3	0.7	-	-	-	1.42829	1.7	-	-	1.6	-	-	1.1	1.5	48.4	-	-	100	1.5	8.3	1.86434	1.4
BA.2	1.9	-	-	0.6	1.3	0.7	0.5	1.4	1.9	1.42829	1.7	-	-	-	-	-	1.1	1.5	48.4	-	-	100	-	8.3	1.86434	1.4
BA.4/5	1.9	-	-	0.6	1.3	0.7	0.5	1.4	1.9	1.42829	1.7	-	-	-	4.24264	-	1.1	1.5	48.4	140.2	-	-	-	8.3	1.86434	1.4
BA.2.75	NA	NA	-	0.6	1.3	0.7	0.5	1.4	1.9	1.42829	1.7	-	-	1.6	-	NA	1.1	1.5	48.4	-	-	-	-	8.3	1.86434	1.4
BQ.1.1	1.9	NA	-	0.6	1.3	0.7	0.5	1.4	1.9	1.42829	1.7	NA	-	-	4.24264	NA	1.1	1.5	48.4	140.2	-	-	-	8.3	1.86434	1.4
XBB.1.5	NA	NA	NA	0.6	1.3	0.7	0.5	1.4	1.9	1.42829	1.7	-	NA	1.6	-	NA	1.1	1.5	48.4	NA	NA	-	-	8.3	1.86434	1.4

## Sheet: Bebtelovimab
variant	G339	R346	L368	S371	S373	S375	T376	D405	R408	K417	N440	K444	V445	G446	L452	N460	S477	T478	E484	F486	F490	Q493	G496	Q498	N501	Y505
Alpha	-	-	-	-	-	-	-	-	-	-	-	-	-	-	-	-	-	-	-	-	-	-	-	-	0.854039	-
Beta	-	-	-	-	-	-	-	-	-	0.844323	-	-	-	-	-	-	-	-	0.695205	-	-	-	-	-	0.854039	-
Gamma	-	-	-	-	-	-	-	-	-	0.7	-	-	-	-	-	-	-	-	0.695205	-	-	-	-	-	0.854039	-
Delta	-	-	-	-	-	-	-	-	-	-	-	-	-	-	0.740083	-	-	0.748331	-	-	-	-	-	-	-	-
BA.1	2.4	-	-	1.3784	1.04881	0.52915	-	-	-	0.844323	0.906131	-	-	1.76088	-	-	1.59687	0.748331	1.32665	-	-	0.993288	1.5	1.0385	0.854039	1.44914
BA.2	2.4	-	-	2.498	1.04881	0.52915	1.09087	0.565685	0.648074	0.844323	0.906131	-	-	-	-	-	1.59687	0.748331	1.32665	-	-	0.993288	-	1.0385	0.854039	1.44914
BA.4/5	2.4	-	-	2.498	1.04881	0.52915	1.09087	0.565685	0.648074	0.844323	0.906131	-	-	-	0.740083	-	1.59687	0.748331	1.32665	1.41421	-	-	-	1.0385	0.854039	1.44914
BA.2.75	NA	NA	-	2.498	1.04881	0.52915	1.09087	0.565685	0.648074	0.844323	0.906131	-	-	1.76088	-	1.3	1.59687	0.748331	1.32665	-	-	-	-	1.0385	0.854039	1.44914
BQ.1.1	2.4	NA	-	2.498	1.04881	0.52915	1.09087	0.565685	0.648074	0.844323	0.906131	1000	-	-	0.740083	1.3	1.59687	0.748331	1.32665	1.41421	-	-	-	1.0385	0.854039	1.44914
XBB.1.5	NA	NA	NA	2.498	1.04881	0.52915	1.09087	0.565685	0.648074	0.844323	0.906131	-	NA	1.76088	-	1.3	1.59687	0.748331	1.32665	NA	1.6	-	-	1.0385	0.854039	1.44914

## Sheet: Casirivimab
variant	G339	R346	L368	S371	S373	S375	T376	D405	R408	K417	N440	K444	V445	G446	L452	N460	S477	T478	E484	F486	F490	Q493	G496	Q498	N501	Y505
Alpha	-	-	-	-	-	-	-	-	-	-	-	-	-	-	-	-	-	-	-	-	-	-	-	-	1.09039	-
Beta	-	-	-	-	-	-	-	-	-	17.1079	-	-	-	-	-	-	-	-	15.2334	-	-	-	-	-	1.09039	-
Gamma	-	-	-	-	-	-	-	-	-	7.1	-	-	-	-	-	-	-	-	15.2334	-	-	-	-	-	1.09039	-
Delta	-	-	-	-	-	-	-	-	-	-	-	-	-	-	1.35803	-	-	1.02726	-	-	-	-	-	-	-	-
BA.1	1.93633	-	-	3.6037	2.34189	0.531329	-	-	-	17.1079	1.14753	-	-	1.24289	-	-	2.05269	1.02726	9.80197	-	-	37.8108	1.0385	1.83214	1.09039	0.739864
BA.2	1.93633	-	-	11.3811	2.34189	0.531329	1.60803	7.58531	1.72175	17.1079	1.14753	-	-	-	-	-	2.05269	1.02726	9.80197	-	-	37.8108	-	1.83214	1.09039	0.739864
BA.4/5	1.93633	-	-	11.3811	2.34189	0.531329	1.60803	7.58531	1.72175	17.1079	1.14753	-	-	-	1.35803	-	2.05269	1.02726	9.80197	662.306	-	-	-	1.83214	1.09039	0.739864
BA.2.75	NA	NA	-	11.3811	2.34189	0.531329	1.60803	7.58531	1.72175	17.1079	1.14753	-	-	1.24289	-	NA	2.05269	1.02726	9.80197	-	-	-	-	1.83214	1.09039	0.739864
BQ.1.1	1.93633	NA	-	11.3811	2.34189	0.531329	1.60803	7.58531	1.72175	17.1079	1.14753	2	-	-	1.35803	NA	2.05269	1.02726	9.80197	662.306	-	-	-	1.83214	1.09039	0.739864
XBB.1.5	NA	NA	NA	11.3811	2.34189	0.531329	1.60803	7.58531	1.72175	17.1079	1.14753	-	NA	1.24289	-	NA	2.05269	1.02726	9.80197	NA	0.832034	-	-	1.83214	1.09039	0.739864

## Sheet: Casirivimab + Imdevimab
variant	G339	R346	L368	S371	S373	S375	T376	D405	R408	K417	N440	K444	V445	G446	L452	N460	S477	T478	E484	F486	F490	Q493	G496	Q498	N501	Y505
Alpha	-	-	-	-	-	-	-	-	-	-	-	-	-	-	-	-	-	-	-	-	-	-	-	-	0.950471	-
Beta	-	-	-	-	-	-	-	-	-	1.75547	-	-	-	-	-	-	-	-	1.56059	-	-	-	-	-	0.950471	-
Gamma	-	-	-	-	-	-	-	-	-	1	-	-	-	-	-	-	-	-	1.56059	-	-	-	-	-	0.950471	-
Delta	-	-	-	-	-	-	-	-	-	-	-	-	-	-	2.57422	-	-	1.97484	-	-	-	-	-	-	-	-
BA.1	2.3	-	-	4.2	4.7	0.8	-	-	-	1.75547	2.59808	-	-	5.3	-	-	2.08567	1.97484	7.8	-	-	NA	1.6	0.5	0.950471	0.8
BA.2	2.3	-	-	3.8	4.7	0.8	0.3	1.5	3.7	1.75547	2.59808	-	-	-	-	-	2.08567	1.97484	7.8	-	-	NA	-	0.5	0.950471	0.8
BA.4/5	2.3	-	-	3.8	4.7	0.8	0.3	1.5	3.7	1.75547	2.59808	-	-	-	2.57422	-	2.08567	1.97484	7.8	3.52338	-	-	-	0.5	0.950471	0.8
BA.2.75	NA	NA	-	3.8	4.7	0.8	0.3	1.5	3.7	1.75547	2.59808	-	-	5.3	-	NA	2.08567	1.97484	7.8	-	-	-	-	0.5	0.950471	0.8
BQ.1.1	2.3	NA	-	3.8	4.7	0.8	0.3	1.5	3.7	1.75547	2.59808	6.19677	-	-	2.57422	NA	2.08567	1.97484	7.8	3.52338	-	-	-	0.5	0.950471	0.8
XBB.1.5	NA	NA	NA	3.8	4.7	0.8	0.3	1.5	3.7	1.75547	2.59808	-	NA	5.3	-	NA	2.08567	1.97484	7.8	NA	0.316228	-	-	0.5	0.950471	0.8

## Sheet: Cilgavimab
variant	G339	R346	L368	S371	S373	S375	T376	D405	R408	K417	N440	K444	V445	G446	L452	N460	S477	T478	E484	F486	F490	Q493	G496	Q498	N501	Y505
Alpha	-	-	-	-	-	-	-	-	-	-	-	-	-	-	-	-	-	-	-	-	-	-	-	-	1.48635	-
Beta	-	-	-	-	-	-	-	-	-	0.728471	-	-	-	-	-	-	-	-	1.17467	-	-	-	-	-	1.48635	-
Gamma	-	-	-	-	-	-	-	-	-	NA	-	-	-	-	-	-	-	-	1.17467	-	-	-	-	-	1.48635	-
Delta	-	-	-	-	-	-	-	-	-	-	-	-	-	-	2.94958	-	-	1.35267	-	-	-	-	-	-	-	-
BA.1	1.60872	-	-	0.992465	0.939774	0.783739	-	-	-	0.728471	1.32647	-	-	5.02848	-	-	1.44609	1.35267	1.81644	-	-	0.946152	1.4696	1.7266	1.48635	1.3599
BA.2	1.60872	-	-	1.48125	0.939774	0.783739	1.42572	1.21644	1.32761	0.728471	1.32647	-	-	-	-	-	1.44609	1.35267	1.81644	-	-	0.946152	-	1.7266	1.48635	1.3599
BA.4/5	1.60872	-	-	1.48125	0.939774	0.783739	1.42572	1.21644	1.32761	0.728471	1.32647	-	-	-	2.94958	-	1.44609	1.35267	1.81644	0.8	-	-	-	1.7266	1.48635	1.3599
BA.2.75	NA	NA	-	1.48125	0.939774	0.783739	1.42572	1.21644	1.32761	0.728471	1.32647	-	-	5.02848	-	NA	1.44609	1.35267	1.81644	-	-	-	-	1.7266	1.48635	1.3599
BQ.1.1	1.60872	NA	-	1.48125	0.939774	0.783739	1.42572	1.21644	1.32761	0.728471	1.32647	NA	-	-	2.94958	NA	1.44609	1.35267	1.81644	0.8	-	-	-	1.7266	1.48635	1.3599
XBB.1.5	NA	NA	NA	1.48125	0.939774	0.783739	1.42572	1.21644	1.32761	0.728471	1.32647	-	NA	5.02848	-	NA	1.44609	1.35267	1.81644	NA	NA	-	-	1.7266	1.48635	1.3599

## Sheet: Cilgavimab + Tixagevimab
variant	G339	R346	L368	S371	S373	S375	T376	D405	R408	K417	N440	K444	V445	G446	L452	N460	S477	T478	E484	F486	F490	Q493	G496	Q498	N501	Y505
Alpha	-	-	-	-	-	-	-	-	-	-	-	-	-	-	-	-	-	-	-	-	-	-	-	-	1.28752	-
Beta	-	-	-	-	-	-	-	-	-	0.582848	-	-	-	-	-	-	-	-	2.59486	-	-	-	-	-	1.28752	-
Gamma	-	-	-	-	-	-	-	-	-	NA	-	-	-	-	-	-	-	-	2.59486	-	-	-	-	-	1.28752	-
Delta	-	-	-	-	-	-	-	-	-	-	-	-	-	-	1	-	-	2	-	-	-	-	-	-	-	-
BA.1	1.1	-	-	0.6	0.8	0.9	-	-	-	0.582848	0.894427	-	-	1	-	-	1.3	2	5.1	-	-	3.4	1.7	6.8	1.28752	1.9
BA.2	1.1	-	-	0.6	0.8	0.9	0.6	1.1	1.9	0.582848	0.894427	-	-	-	-	-	1.3	2	5.1	-	-	3.4	-	6.8	1.28752	1.9
BA.4/5	1.1	-	-	0.6	0.8	0.9	0.6	1.1	1.9	0.582848	0.894427	-	-	-	1	-	1.3	2	5.1	9.5	-	-	-	6.8	1.28752	1.9
BA.2.75	NA	NA	-	0.6	0.8	0.9	0.6	1.1	1.9	0.582848	0.894427	-	-	1	-	NA	1.3	2	5.1	-	-	-	-	6.8	1.28752	1.9
BQ.1.1	1.1	NA	-	0.6	0.8	0.9	0.6	1.1	1.9	0.582848	0.894427	NA	-	-	1	NA	1.3	2	5.1	9.5	-	-	-	6.8	1.28752	1.9
XBB.1.5	NA	NA	NA	0.6	0.8	0.9	0.6	1.1	1.9	0.582848	0.894427	-	NA	1	-	NA	1.3	2	5.1	NA	NA	-	-	6.8	1.28752	1.9

## Sheet: Etesevimab
variant	G339	R346	L368	S371	S373	S375	T376	D405	R408	K417	N440	K444	V445	G446	L452	N460	S477	T478	E484	F486	F490	Q493	G496	Q498	N501	Y505
Alpha	-	-	-	-	-	-	-	-	-	-	-	-	-	-	-	-	-	-	-	-	-	-	-	-	5.68584	-
Beta	-	-	-	-	-	-	-	-	-	210.339	-	-	-	-	-	-	-	-	3.13883	-	-	-	-	-	5.68584	-
Gamma	-	-	-	-	-	-	-	-	-	32.1543	-	-	-	-	-	-	-	-	3.13883	-	-	-	-	-	5.68584	-
Delta	-	-	-	-	-	-	-	-	-	-	-	-	-	-	1.17503	-	-	0.765172	-	-	-	-	-	-	-	-
BA.1	1.66309	-	-	15.312	1.32044	1.07503	-	-	-	210.339	1.06992	-	-	1.03601	-	-	0.895291	0.765172	3.82001	-	-	54.8947	1.15655	4.25355	5.68584	2.8541
BA.2	1.66309	-	-	35.5808	1.32044	1.07503	2.0125	20.204	0.580879	210.339	1.06992	-	-	-	-	-	0.895291	0.765172	3.82001	-	-	54.8947	-	4.25355	5.68584	2.8541
BA.4/5	1.66309	-	-	35.5808	1.32044	1.07503	2.0125	20.204	0.580879	210.339	1.06992	-	-	-	1.17503	-	0.895291	0.765172	3.82001	11.3	-	-	-	4.25355	5.68584	2.8541
BA.2.75	NA	NA	-	35.5808	1.32044	1.07503	2.0125	20.204	0.580879	210.339	1.06992	-	-	1.03601	-	32.4037	0.895291	0.765172	3.82001	-	-	-	-	4.25355	5.68584	2.8541
BQ.1.1	1.66309	NA	-	35.5808	1.32044	1.07503	2.0125	20.204	0.580879	210.339	1.06992	NA	-	-	1.17503	32.4037	0.895291	0.765172	3.82001	11.3	-	-	-	4.25355	5.68584	2.8541
XBB.1.5	NA	NA	NA	35.5808	1.32044	1.07503	2.0125	20.204	0.580879	210.339	1.06992	-	NA	1.03601	-	32.4037	0.895291	0.765172	3.82001	NA	1.09848	-	-	4.25355	5.68584	2.8541

## Sheet: Imdevimab
variant	G339	R346	L368	S371	S373	S375	T376	D405	R408	K417	N440	K444	V445	G446	L452	N460	S477	T478	E484	F486	F490	Q493	G496	Q498	N501	Y505
Alpha	-	-	-	-	-	-	-	-	-	-	-	-	-	-	-	-	-	-	-	-	-	-	-	-	1.00084	-
Beta	-	-	-	-	-	-	-	-	-	0.672406	-	-	-	-	-	-	-	-	0.919346	-	-	-	-	-	1.00084	-
Gamma	-	-	-	-	-	-	-	-	-	1.1	-	-	-	-	-	-	-	-	0.919346	-	-	-	-	-	1.00084	-
Delta	-	-	-	-	-	-	-	-	-	-	-	-	-	-	2.08588	-	-	1.34294	-	-	-	-	-	-	-	-
BA.1	1.23681	-	-	22.1471	4.4506	3.93598	-	-	-	0.672406	91.8323	-	-	394.089	-	-	1.16128	1.34294	1.59094	-	-	1.74327	3.93166	2.56372	1.00084	0.49243
BA.2	1.23681	-	-	49.9956	4.4506	3.93598	2.40813	2.57249	1.9381	0.672406	91.8323	-	-	-	-	-	1.16128	1.34294	1.59094	-	-	1.74327	-	2.56372	1.00084	0.49243
BA.4/5	1.23681	-	-	49.9956	4.4506	3.93598	2.40813	2.57249	1.9381	0.672406	91.8323	-	-	-	2.08588	-	1.16128	1.34294	1.59094	0.896281	-	-	-	2.56372	1.00084	0.49243
BA.2.75	NA	NA	-	49.9956	4.4506	3.93598	2.40813	2.57249	1.9381	0.672406	91.8323	-	-	394.089	-	NA	1.16128	1.34294	1.59094	-	-	-	-	2.56372	1.00084	0.49243
BQ.1.1	1.23681	NA	-	49.9956	4.4506	3.93598	2.40813	2.57249	1.9381	0.672406	91.8323	1000	-	-	2.08588	NA	1.16128	1.34294	1.59094	0.896281	-	-	-	2.56372	1.00084	0.49243
XBB.1.5	NA	NA	NA	49.9956	4.4506	3.93598	2.40813	2.57249	1.9381	0.672406	91.8323	-	NA	394.089	-	NA	1.16128	1.34294	1.59094	NA	1.00266	-	-	2.56372	1.00084	0.49243

## Sheet: Sotrovimab
variant	G339	R346	L368	S371	S373	S375	T376	D405	R408	K417	N440	K444	V445	G446	L452	N460	S477	T478	E484	F486	F490	Q493	G496	Q498	N501	Y505
Alpha	-	-	-	-	-	-	-	-	-	-	-	-	-	-	-	-	-	-	-	-	-	-	-	-	1.30479	-
Beta	-	-	-	-	-	-	-	-	-	0.943453	-	-	-	-	-	-	-	-	0.426843	-	-	-	-	-	1.30479	-
Gamma	-	-	-	-	-	-	-	-	-	0.7	-	-	-	-	-	-	-	-	0.426843	-	-	-	-	-	1.30479	-
Delta	-	-	-	-	-	-	-	-	-	-	-	-	-	-	0.979796	-	-	1.44617	-	-	-	-	-	-	-	-
BA.1	2.23491	-	-	19.9239	1.51244	1.06647	-	-	-	0.943453	1.3676	-	-	1.75905	-	-	1.38791	1.44617	0.725602	-	-	0.875904	1.03479	1.08167	1.30479	0.820669
BA.2	2.23491	-	-	11.5384	1.51244	1.06647	1.19348	0.969052	1.33887	0.943453	1.3676	-	-	-	-	-	1.38791	1.44617	0.725602	-	-	0.875904	-	1.08167	1.30479	0.820669
BA.4/5	2.23491	-	-	11.5384	1.51244	1.06647	1.19348	0.969052	1.33887	0.943453	1.3676	-	-	-	0.979796	-	1.38791	1.44617	0.725602	1.04881	-	-	-	1.08167	1.30479	0.820669
BA.2.75	NA	1.3	-	11.5384	1.51244	1.06647	1.19348	0.969052	1.33887	0.943453	1.3676	-	-	1.75905	-	NA	1.38791	1.44617	0.725602	-	-	-	-	1.08167	1.30479	0.820669
BQ.1.1	2.23491	1.3	-	11.5384	1.51244	1.06647	1.19348	0.969052	1.33887	0.943453	1.3676	NA	-	-	0.979796	NA	1.38791	1.44617	0.725602	1.04881	-	-	-	1.08167	1.30479	0.820669
XBB.1.5	NA	1.3	NA	11.5384	1.51244	1.06647	1.19348	0.969052	1.33887	0.943453	1.3676	-	NA	1.75905	-	NA	1.38791	1.44617	0.725602	NA	0.734847	-	-	1.08167	1.30479	0.820669

[truncated: 1 more sheets: Tixagevimab]
